# Supplementary material for: A Mobile Application for Enhancing Caregiver Support and Resource Management for Long-Term Dependent Individuals in Rural Areas
Source: Healthcare (Basel). 2024 Jul 24;12(15):1473. doi: 10.3390/healthcare12151473 (PMC11311701; doi:10.3390/healthcare12151473)
Supplement: Supplementary file 1 [file healthcare-12-01473-s001.zip]

Archive with 4 entries (4 files):
- Supplementary data S1.pdf
- Supplementary data S2.pdf
- Supplementary data S3.xlsx
- Supplementary data S4.pdf
