# Supplementary material for: A Mobile Application for Enhancing Caregiver Support and Resource Management for Long-Term Dependent Individuals in Rural Areas
Source: Healthcare (Basel). 2024 Jul 24;12(15):1473. doi: 10.3390/healthcare12151473 (PMC11311701; doi:10.3390/healthcare12151473)
Supplement: Supplementary file 1 [file healthcare-12-01473-s001.zip › Supplementary data S3.xlsx]

## Sheet: Total results (n=402)
No.	Group	Area	Gender	Age (year)	Status	Education	Average Income (THB)	Average Income (USD)	TAM1	TAM2	TAM3	TAM4	TAM5	TAM6	TAM7	TAM8	TAM9	TAM10	TAM11	TAM12	TAM13	TAM14	TAM15	TAM16	TAM17	TAM18	TAM19	TAM20	TAM21	TAM22	TAM23	TAM24	TAM25	TAM26	TAM27	TAM28	TAM29
1	CG	Kantharawichai	2	35	3	3	1500	45.7875	4	4	4	4	4	4	4	4	4	4	3	4	4	4	4	3	4	4	3	3	4	4	4	4	3	3	4	4	3
2	CG	Kut Rang	2	56	3	2	5000	152.625	5	5	5	5	5	4	4	4	4	4	4	4	4	4	3	4	4	4	4	4	4	4	4	4	4	4	4	4	4
3	CG	Kae Dam	2	34	3	3	9000	274.725	5	5	5	5	5	5	5	5	5	5	4	5	5	5	5	5	5	5	5	5	5	5	5	5	5	5	5	5	5
4	CG	Kosum Phisai	2	44	3	3	4000	122.1	4	4	4	4	4	4	4	4	4	3	3	3	4	4	3	3	3	3	3	3	4	3	3	3	3	4	3	4	3
5	CG	Chiang Yuen	2	54	3	3	1000	30.525	5	5	5	5	5	5	5	4	5	4	4	3	5	5	5	5	5	5	4	3	5	4	4	4	4	5	4	5	5
6	CG	Na Dun	2	41	3	3	6000	183.15	5	4	5	5	5	5	5	4	4	5	4	4	4	5	4	5	5	5	4	2	5	3	3	4	4	5	4	4	5
7	CG	Na Dun	2	47	3	3	1000	30.525	4	5	5	5	4	5	5	5	5	5	4	5	4	4	4	5	5	5	4	5	4	4	4	5	4	5	4	4	4
8	CG	Mueang Maha Sarakham	2	41	3	3	6500	198.413	5	5	5	5	5	4	5	5	5	5	5	4	5	5	5	5	5	5	5	4	5	2	2	4	5	4	4	5	4
9	CG	Yang Sisurat	2	41	3	3	2000	61.0501	3	4	4	3	4	4	3	4	4	4	3	4	4	4	4	4	4	3	4	3	4	4	3	4	4	3	3	3	4
10	CG	Wapi Pathum	2	51	3	3	7500	228.938	5	5	4	4	4	4	4	4	4	4	4	4	4	4	4	4	4	4	4	2	4	3	3	4	3	4	3	4	4
11	CG	Wapi Pathum	2	56	3	4	9000	274.725	5	5	4	4	4	5	4	4	4	4	3	4	5	4	4	4	4	4	5	4	4	3	3	3	5	5	4	4	4
12	CG	Kantharawichai	2	64	3	2	16000	488.4	5	5	5	5	5	4	5	5	5	5	4	5	5	5	4	5	5	5	5	5	5	5	5	5	5	5	5	5	5
13	CG	Kantharawichai	2	44	3	3	2000	61.0501	5	5	5	5	5	5	5	5	5	5	5	5	5	5	5	5	5	5	5	5	5	5	5	5	5	5	5	5	5
14	CG	Kantharawichai	2	59	3	3	1500	45.7875	4	4	4	4	4	3	3	4	4	4	3	3	3	3	3	3	3	3	3	3	3	3	3	3	3	3	3	3	4
15	CG	Kantharawichai	2	48	3	3	5000	152.625	4	4	4	4	4	4	4	4	4	4	4	5	5	5	5	4	4	4	4	4	4	4	4	5	4	4	4	4	4
16	CG	Kantharawichai	2	43	3	3	6000	183.15	3	4	3	3	4	3	3	4	4	3	3	4	4	3	3	3	4	3	3	2	2	2	3	4	4	4	4	4	4
17	CG	Kantharawichai	2	75	3	3	5000	152.625	4	4	4	4	4	4	4	4	4	4	5	4	4	4	3	4	3	4	4	4	4	4	4	3	4	3	4	4	4
18	CG	Kut Rang	2	62	3	3	1000	30.525	4	5	4	4	5	4	4	5	5	4	4	5	4	4	4	4	4	4	4	2	4	4	4	5	4	4	5	4	4
19	CG	Kut Rang	2	53	3	2	1000	30.525	5	5	5	4	5	5	5	4	5	4	4	4	5	4	4	4	4	5	4	3	4	4	4	3	4	3	4	3	4
20	CG	Kae Dam	2	55	3	4	6000	183.15	4	4	4	4	5	4	5	5	5	5	4	4	4	4	4	4	5	5	5	3	4	4	4	4	4	4	4	4	4
21	CG	Kae Dam	2	49	3	2	8000	244.2	4	5	5	5	5	5	5	5	5	5	5	5	5	5	5	5	5	5	5	5	5	5	4	4	4	4	4	4	4
22	CG	Kae Dam	2	54	3	3	2500	76.3126	4	4	4	3	4	4	4	4	4	4	4	4	4	4	4	4	4	4	4	4	4	4	4	4	4	3	3	4	4
23	CG	Kae Dam	2	62	3	3	2500	76.3126	4	4	4	5	5	3	5	4	5	3	4	4	4	3	3	4	4	4	4	4	3	3	3	3	3	3	3	3	3
24	CG	Kosum Phisai	2	58	3	3	5000	152.625	4	4	4	4	4	4	4	4	4	4	4	4	4	4	5	4	4	4	4	2	4	3	3	4	4	4	3	4	4
25	CG	Kosum Phisai	2	57	3	2	8400	256.41	5	5	4	5	5	5	5	5	5	4	5	4	5	5	5	5	5	5	4	2	5	3	3	5	4	4	4	5	4
26	CG	Kosum Phisai	2	57	3	4	7000	213.675	4	4	4	4	4	4	4	4	4	4	4	4	4	4	4	4	4	4	4	4	4	4	4	4	4	4	4	4	4
27	CG	Kosum Phisai	2	57	3	3	2200	67.1551	5	4	4	4	4	3	4	4	4	4	3	4	3	4	4	4	4	4	3	2	4	4	4	4	4	4	4	4	4
28	CG	Chuen Chom	2	52	3	3	1000	30.525	4	5	4	4	4	3	4	4	4	4	4	4	4	4	4	5	4	4	4	3	4	3	3	4	3	4	3	3	4
29	CG	Chuen Chom	2	38	3	4	5000	152.625	5	5	5	5	5	5	5	5	5	5	5	5	5	5	5	5	5	5	5	5	5	5	5	5	5	4	4	5	4
30	CG	Chuen Chom	2	53	3	3	7000	213.675	4	4	4	4	3	4	4	4	4	3	4	4	4	4	4	4	4	4	4	3	4	2	2	3	3	4	3	3	3
31	CG	Chuen Chom	2	53	3	3	7000	213.675	5	5	5	5	5	5	5	5	5	5	5	5	5	5	5	5	5	5	5	2	4	4	5	5	5	5	5	5	5
32	CG	Chuen Chom	2	56	3	3	40000	1221	5	5	5	5	5	5	5	5	5	5	5	5	5	5	5	5	5	5	5	5	5	5	5	5	5	5	5	5	5
33	CG	Chiang Yuen	2	51	3	2	5500	167.888	4	4	4	4	4	4	4	4	4	4	3	3	4	4	4	4	4	4	4	4	4	3	3	3	4	3	3	3	4
34	CG	Chiang Yuen	2	54	3	3	2500	76.3126	4	4	4	4	4	4	5	4	4	5	4	4	4	4	4	4	4	4	4	2	3	3	3	4	3	4	3	4	4
35	CG	Chiang Yuen	2	52	3	3	1000	30.525	3	4	4	4	3	3	4	4	5	4	3	4	4	4	4	4	4	4	4	3	4	3	5	4	4	3	4	4	4
36	CG	Na Chueak	2	53	3	3	9000	274.725	5	5	5	5	5	5	5	5	5	5	5	5	5	5	5	5	5	5	5	2	5	4	5	5	5	4	4	4	5
37	CG	Na Chueak	2	41	3	3	5400	164.835	4	4	4	4	4	4	4	4	4	4	4	4	4	4	4	4	4	4	4	4	4	4	4	4	4	4	4	4	4
38	CG	Na Dun	2	59	3	3	4500	137.363	4	4	4	5	4	3	4	3	3	3	3	4	4	4	3	3	3	4	3	3	4	3	3	3	3	3	3	3	3
39	CG	Na Dun	2	53	3	2	2000	61.0501	5	4	5	5	5	5	5	4	4	5	4	4	4	5	4	5	5	5	4	2	5	3	3	4	4	5	4	4	5
40	CG	Na Dun	2	47	3	3	5000	152.625	4	4	4	4	4	4	4	4	4	4	4	4	4	4	4	4	4	4	4	4	4	4	4	4	4	4	4	4	4
41	CG	Na Dun	2	57	3	3	8000	244.2	4	4	4	4	4	4	4	4	4	4	4	4	4	4	4	4	4	4	4	4	4	4	4	4	4	4	4	4	4
42	CG	Na Dun	2	66	3	2	2600	79.3651	5	4	4	4	4	4	5	5	4	4	4	4	5	5	4	4	4	4	4	3	4	4	4	4	4	4	3	4	4
43	CG	Na Dun	2	58	3	3	6500	198.413	4	4	4	4	4	4	4	4	4	4	3	4	4	3	3	4	4	4	4	2	3	3	3	3	3	4	4	4	4
44	CG	Na Dun	2	45	3	3	7500	228.938	4	4	3	4	4	4	4	3	4	4	3	3	4	4	4	4	4	4	3	2	4	3	3	3	3	3	3	3	3
45	CG	Borabue	2	61	3	3	3500	106.838	5	4	4	4	3	4	5	4	5	4	3	3	4	4	3	4	4	3	3	4	3	2	2	3	2	3	2	4	2
46	CG	Borabue	1	59	3	3	5000	152.625	3	4	4	3	3	2	4	3	4	3	4	4	3	3	3	4	4	4	4	3	3	4	3	4	4	3	4	4	3
47	CG	Mueang Maha Sarakham	2	67	3	3	7600	231.99	5	5	5	5	5	4	5	4	3	4	3	4	4	5	5	5	5	5	5	1	5	5	5	4	4	4	5	5	5
48	CG	Yang Sisurat	2	52	3	3	4000	122.1	4	4	4	4	4	4	4	4	4	4	4	4	4	4	4	4	4	4	4	4	4	4	4	4	4	4	4	4	4
49	CG	Yang Sisurat	2	54	3	3	5000	152.625	4	4	4	4	4	4	4	4	4	4	4	4	4	4	4	4	4	4	4	4	4	4	4	4	4	4	4	4	4
50	CG	Yang Sisurat	2	51	3	3	3000	91.5751	5	5	4	5	5	4	3	4	3	3	5	5	4	5	4	5	5	5	5	5	5	5	4	3	5	3	4	4	4
51	CG	Wapi Pathum	2	57	3	4	6600	201.465	4	4	5	5	5	5	5	5	5	5	5	5	5	5	4	4	4	4	4	5	5	5	5	4	4	5	4	4	5
52	CG	Wapi Pathum	2	50	3	3	9000	274.725	5	4	4	5	5	4	4	4	4	3	3	4	4	4	4	4	4	4	4	4	4	3	4	4	3	3	4	4	4
53	CG	Wapi Pathum	2	59	3	3	4000	122.1	4	4	4	4	4	4	4	4	4	4	4	4	4	4	4	4	4	4	4	2	5	3	3	4	4	4	4	4	4
54	CG	Wapi Pathum	2	53	3	3	6000	183.15	4	4	4	4	3	3	4	4	4	4	3	5	4	3	4	3	4	4	3	2	4	2	3	3	2	4	4	4	4
55	CG	Wapi Pathum	2	65	3	3	5000	152.625	5	5	5	5	5	4	4	5	5	5	4	4	4	4	5	5	4	5	4	3	4	4	4	4	4	4	4	5	4
56	CG	Kantharawichai	2	52	2	3	6500	198.413	5	5	5	5	5	4	5	5	5	5	4	5	5	5	4	5	5	5	5	5	5	5	5	5	5	5	5	5	5
57	CG	Kantharawichai	1	59	2	3	5600	170.94	5	5	5	5	5	4	5	5	5	5	5	5	5	5	5	5	5	4	5	2	4	4	4	4	5	4	4	4	4
58	CG	Kantharawichai	2	57	2	3	3000	91.5751	5	5	4	5	5	4	4	4	5	4	4	4	4	4	5	5	5	4	4	4	5	3	4	4	4	4	4	4	5
59	CG	Kantharawichai	2	53	2	3	5000	152.625	5	5	5	5	5	5	5	4	4	4	4	4	4	4	4	4	5	5	5	5	5	5	5	5	5	5	5	5	5
60	CG	Kantharawichai	1	64	2	3	1500	45.7875	5	5	5	4	4	4	4	4	5	4	4	4	4	4	4	4	4	3	3	3	4	3	3	3	3	3	4	3	4
61	CG	Kantharawichai	2	46	2	2	5000	152.625	4	4	4	4	4	4	4	4	4	4	4	4	3	4	4	4	4	4	4	3	3	3	2	3	3	4	3	3	4
62	CG	Kantharawichai	2	51	2	3	2500	76.3126	5	4	4	4	4	4	4	4	4	4	4	4	4	4	4	4	4	4	4	3	4	3	3	4	4	4	4	4	4
63	CG	Kantharawichai	1	62	2	2	6000	183.15	5	4	4	5	5	5	4	4	5	4	4	4	4	4	4	4	4	4	4	4	4	3	3	4	3	4	3	4	4
64	CG	Kantharawichai	2	62	2	3	2060	62.8816	4	4	4	4	4	4	4	4	4	4	3	4	4	4	4	3	4	4	3	3	4	4	4	4	3	3	4	4	3
65	CG	Kantharawichai	2	56	2	3	7000	213.675	4	4	4	4	4	4	4	4	4	4	5	5	5	4	4	4	4	4	5	2	4	2	2	4	3	4	4	4	4
66	CG	Kantharawichai	2	52	2	3	4500	137.363	3	3	3	3	3	3	3	4	4	4	4	3	3	4	3	4	3	4	4	2	4	3	3	4	4	4	4	3	3
67	CG	Kantharawichai	2	45	2	2	9000	274.725	5	4	4	4	4	4	4	4	4	4	3	3	4	4	3	4	4	4	4	3	2	2	2	3	3	3	3	4	4
68	CG	Kantharawichai	2	48	2	3	2500	76.3126	5	5	5	5	5	5	5	5	5	5	5	5	5	5	5	5	5	5	5	5	5	4	4	4	4	4	5	5	5
69	CG	Kantharawichai	2	49	2	3	1500	45.7875	3	4	3	3	4	3	3	4	4	3	3	4	4	3	3	3	4	3	3	2	2	2	3	4	4	4	4	4	4
70	CG	Kantharawichai	2	42	2	4	20000	610.501	4	4	4	4	4	4	4	4	4	4	5	4	4	4	3	4	3	4	4	4	4	4	4	3	4	3	4	4	4
71	CG	Kantharawichai	2	46	2	3	4000	122.1	4	4	5	5	4	4	5	4	5	5	4	5	5	4	5	5	5	5	4	4	5	5	4	5	4	4	4	5	3
72	CG	Kantharawichai	2	60	2	3	5000	152.625	4	4	5	5	4	4	5	4	5	5	4	5	5	4	5	5	5	5	4	4	5	5	4	5	4	4	4	5	3
73	CG	Kantharawichai	2	58	2	5	4000	122.1	4	4	5	5	4	4	5	4	5	5	4	5	5	4	5	5	5	5	4	4	5	5	4	5	4	4	4	5	3
74	CG	Kut Rang	2	55	2	4	5000	152.625	5	5	5	5	5	5	5	5	5	5	5	5	5	5	5	5	5	5	5	1	5	4	4	5	5	5	5	5	5
75	CG	Kut Rang	2	35	2	3	2000	61.0501	4	5	4	4	5	4	4	5	5	4	4	5	4	4	4	4	4	4	4	2	4	4	4	5	4	4	5	4	4
76	CG	Kut Rang	2	49	2	3	6000	183.15	5	5	5	5	5	4	4	4	5	4	4	4	4	4	4	4	4	4	4	2	4	4	4	3	3	4	4	4	4
77	CC	Kut Rang	2	44	2	3	1000	30.525	4	4	4	4	4	4	4	4	4	4	5	5	5	5	5	5	5	5	5	3	4	3	3	4	4	4	4	4	4
78	CG	Kut Rang	2	47	2	2	1500	45.7875	5	4	5	4	5	4	5	5	5	5	4	3	3	5	4	4	5	3	3	3	5	4	3	4	3	4	4	4	5
79	CG	Kut Rang	2	53	2	3	7500	228.938	5	4	4	4	4	4	4	5	4	5	4	4	5	4	4	4	4	4	4	3	4	4	3	4	3	4	4	4	5
80	CG	Kut Rang	2	50	2	3	3000	91.5751	5	4	4	4	4	4	4	5	4	5	4	4	5	4	4	4	4	4	4	3	4	4	3	4	3	4	4	4	5
81	CG	Kut Rang	2	35	2	3	2000	61.0501	5	5	5	5	5	3	4	4	4	4	4	4	5	5	4	4	4	4	4	2	4	3	3	4	4	4	3	4	4
82	CG	Kut Rang	2	49	2	3	2000	61.0501	4	5	4	4	5	4	5	4	5	4	4	4	4	4	4	4	4	4	4	4	4	3	2	4	3	3	3	4	4
83	CG	Kae Dam	2	52	2	3	4000	122.1	5	4	4	5	4	5	4	4	4	4	4	4	5	4	4	4	4	5	5	4	5	4	5	4	4	4	3	3	4
84	CG	Kae Dam	2	50	2	3	1000	30.525	4	4	4	4	5	4	5	5	5	5	4	4	4	4	4	4	5	5	5	3	4	4	4	4	4	4	4	4	4
85	CG	Kae Dam	2	52	2	3	3000	91.5751	5	5	5	4	4	4	4	4	4	4	4	4	4	4	4	4	4	4	4	4	4	4	5	5	5	5	5	4	4
86	CG	Kae Dam	2	58	2	2	1500	45.7875	5	5	5	5	4	4	5	5	5	5	4	4	4	4	4	4	4	4	5	2	4	3	3	4	4	4	3	4	4
87	CG	Kae Dam	2	49	2	2	5000	152.625	5	5	5	5	5	4	4	5	5	5	5	5	5	5	5	5	5	5	5	5	5	4	5	5	5	5	5	4	5
88	CG	Kae Dam	2	66	2	3	3800	115.995	5	5	5	5	5	5	5	5	5	5	5	5	5	5	5	5	5	5	5	5	5	5	5	5	5	5	5	5	5
89	CG	Kae Dam	2	49	2	3	7000	213.675	4	4	4	4	4	4	4	4	4	4	4	4	4	4	4	4	4	4	4	4	4	4	4	4	4	4	4	4	4
90	CG	Kae Dam	2	56	2	2	5000	152.625	5	4	4	4	4	4	4	4	4	4	4	4	4	4	4	4	4	4	4	4	3	3	2	3	3	3	3	4	4
91	CG	Kae Dam	2	59	2	5	12000	366.3	5	4	5	4	5	4	5	4	4	4	4	3	4	4	4	4	4	5	5	4	4	4	4	4	4	4	4	4	5
92	CG	Kae Dam	2	62	2	4	7200	219.78	5	4	5	5	5	4	5	4	5	5	4	5	5	4	5	4	5	5	5	3	4	4	3	4	4	4	4	4	4
93	CG	Kae Dam	2	62	2	2	2000	61.0501	3	4	4	4	4	4	5	4	3	4	3	2	4	3	3	3	3	3	3	3	3	5	2	3	3	4	3	4	4
94	CG	Kae Dam	2	50	2	3	1000	30.525	3	4	4	4	4	4	5	4	3	4	3	2	4	3	3	3	3	3	3	3	3	5	2	3	3	4	3	4	4
95	CG	Kae Dam	2	45	2	5	4000	122.1	4	4	4	4	4	4	4	4	3	4	4	3	4	4	4	4	4	4	3	4	3	3	3	3	3	4	3	4	4
96	CG	Kae Dam	2	50	2	3	7000	213.675	4	4	4	4	4	4	4	4	3	4	3	3	4	4	3	3	3	4	3	4	3	3	3	2	3	4	3	4	4
97	CG	Kae Dam	2	54	2	3	4000	122.1	4	4	4	4	4	4	4	4	4	4	4	4	4	4	4	4	4	4	4	4	4	4	4	4	4	4	4	4	4
98	CG	Kae Dam	2	56	2	4	5000	152.625	4	4	4	4	4	4	4	4	4	4	4	4	4	4	4	4	4	4	4	4	4	4	4	4	4	4	4	4	4
99	CG	Kae Dam	2	62	2	4	3000	91.5751	5	5	5	5	5	5	5	5	5	5	5	5	5	5	5	5	5	5	5	5	5	5	5	5	5	5	5	5	5
100	CG	Kae Dam	2	53	2	3	1000	30.525	5	5	5	5	5	5	5	5	5	5	5	5	5	5	5	5	5	5	5	2	5	4	4	4	4	4	4	4	4
101	CG	Kae Dam	2	55	2	2	1000	30.525	4	5	5	4	4	4	4	4	3	4	4	4	3	4	4	4	4	4	4	3	4	4	2	4	4	4	4	4	4
102	CG	Kae Dam	2	54	2	3	3000	91.5751	3	3	3	4	4	4	4	3	4	4	4	4	4	4	4	4	4	4	4	3	3	2	2	3	3	3	3	4	4
103	CG	Kae Dam	2	57	2	3	5000	152.625	4	4	4	4	4	4	4	4	4	4	3	4	4	4	3	4	4	4	4	3	4	3	3	3	3	4	4	4	4
104	CG	Kae Dam	2	39	2	3	10000	305.25	4	4	3	4	4	4	4	4	4	4	4	3	4	3	4	4	4	4	4	3	3	3	3	4	4	3	3	3	4
105	CG	Kae Dam	2	33	2	3	3000	91.5751	5	5	4	5	5	5	4	5	4	5	5	5	5	4	4	5	5	5	5	5	5	5	4	5	5	5	3	5	5
106	CG	Kae Dam	2	51	2	3	2000	61.0501	4	4	4	3	4	4	4	3	3	4	4	3	4	3	3	3	3	3	4	3	3	3	3	4	3	4	4	4	4
107	CG	Kae Dam	2	55	2	3	10000	305.25	4	4	4	4	4	4	4	4	4	4	4	4	4	4	4	4	4	4	4	3	4	4	4	4	3	4	4	4	4
108	CG	Kae Dam	2	50	2	3	10000	305.25	5	5	4	5	5	5	5	5	5	5	5	5	5	5	5	5	5	5	5	5	5	4	4	5	4	5	5	5	5
109	CG	Kae Dam	2	47	2	3	4000	122.1	4	4	4	4	4	4	4	4	4	4	4	4	4	4	4	4	4	4	4	4	4	4	4	4	4	4	4	4	4
110	CG	Kae Dam	2	51	2	3	6000	183.15	4	4	4	4	4	4	4	4	4	4	4	4	4	4	4	4	4	4	4	4	5	4	4	4	4	4	4	4	4
111	CG	Kae Dam	2	42	2	3	1000	30.525	5	4	5	5	4	4	5	5	5	4	5	5	5	5	5	5	5	4	5	2	5	4	4	4	4	4	5	3	4
112	CG	Kae Dam	2	53	2	3	3500	106.838	5	4	5	5	4	4	5	5	5	4	5	5	5	5	5	5	5	4	5	2	5	4	4	4	4	4	5	3	4
113	CG	Kae Dam	2	56	2	2	3000	91.5751	4	4	4	3	3	4	4	4	4	3	4	3	4	4	4	4	4	4	4	2	4	3	3	3	3	4	4	4	3
114	CG	Kae Dam	2	48	2	3	2000	61.0501	4	4	4	3	3	4	4	4	4	3	4	3	4	4	4	4	4	4	4	2	4	3	3	3	3	4	4	4	3
115	CG	Kae Dam	2	54	2	2	3600	109.89	5	5	5	5	5	5	5	5	5	5	4	5	5	5	5	5	5	5	5	5	5	5	5	5	5	5	5	5	5
116	CG	Kosum Phisai	2	41	2	3	2500	76.3126	4	4	5	5	5	4	4	4	4	5	4	4	4	4	4	4	4	4	4	4	4	4	4	4	4	4	4	4	4
117	CG	Kosum Phisai	2	45	2	3	1000	30.525	4	4	5	5	5	4	4	4	4	5	4	4	4	4	4	4	4	4	4	4	4	4	4	4	4	4	4	4	4
118	CG	Kosum Phisai	2	61	2	3	1000	30.525	5	4	4	4	5	3	4	3	4	3	4	3	3	4	3	4	4	4	4	4	4	3	4	3	4	3	4	3	4
119	CG	Kosum Phisai	2	49	2	3	6000	183.15	4	5	4	5	4	4	5	4	4	5	5	4	4	5	5	4	4	5	4	4	5	3	4	4	4	4	4	4	4
120	CG	Kosum Phisai	2	55	2	3	5000	152.625	5	5	5	5	5	5	5	5	4	5	5	5	5	5	5	5	5	5	5	4	4	4	4	5	4	5	3	5	5
121	CG	Kosum Phisai	2	61	2	3	1000	30.525	4	4	4	4	5	3	4	4	4	4	5	3	5	4	4	3	3	4	4	4	4	3	3	3	3	4	3	4	3
122	CG	Kosum Phisai	2	45	2	5	1000	30.525	4	4	4	4	5	3	4	4	4	4	5	3	5	4	4	3	3	4	4	4	4	3	3	3	3	4	3	4	3
123	CG	Kosum Phisai	2	62	2	3	1000	30.525	4	4	4	5	5	4	4	4	4	3	5	5	4	4	5	5	5	5	4	2	4	3	3	2	2	4	3	3	4
124	CG	Kosum Phisai	2	47	2	2	4000	122.1	5	5	5	5	5	5	5	5	5	5	5	5	5	5	5	5	5	5	5	2	5	3	4	5	5	4	4	5	5
125	CG	Kosum Phisai	2	49	2	3	8000	244.2	5	4	5	5	5	5	5	4	4	4	4	4	4	4	4	5	5	5	5	5	4	4	4	4	4	4	4	4	4
126	CG	Kosum Phisai	2	41	2	3	3000	91.5751	5	4	5	5	5	5	5	4	4	4	4	4	4	4	4	5	5	5	5	5	4	4	4	4	4	4	4	4	4
127	CG	Kosum Phisai	2	48	2	3	3000	91.5751	4	4	3	3	3	3	3	3	3	3	3	2	3	3	3	3	3	3	3	4	3	2	2	2	3	3	4	3	3
128	CG	Kosum Phisai	2	39	2	3	5000	152.625	4	4	4	4	4	4	4	4	4	4	4	4	4	4	4	4	4	4	4	4	4	4	4	4	4	3	4	4	3
129	CC	Kosum Phisai	2	51	2	2	1500	45.7875	4	5	5	4	4	4	4	4	4	4	4	4	4	4	4	4	4	3	4	4	3	3	4	4	4	5	5	4	4
130	CG	Kosum Phisai	2	50	2	3	1000	30.525	5	4	5	5	4	4	5	4	5	4	4	4	5	5	4	4	4	4	4	4	4	4	4	4	4	4	4	4	4
131	CG	Kosum Phisai	2	46	2	3	2500	76.3126	4	4	4	4	4	4	4	4	5	4	5	4	5	5	5	4	4	4	4	4	4	4	4	4	4	4	4	4	5
132	CG	Kosum Phisai	2	31	2	3	5000	152.625	4	4	4	4	4	4	4	4	4	4	4	3	4	4	4	4	4	3	3	3	3	3	3	3	3	3	3	3	4
133	CG	Kosum Phisai	2	46	2	3	2500	76.3126	5	4	5	4	5	4	4	5	5	5	4	5	4	5	4	5	5	5	5	3	5	3	3	4	4	4	5	4	5
134	CG	Kosum Phisai	2	54	2	3	4000	122.1	5	5	4	4	4	4	4	4	4	4	4	4	4	4	4	4	4	5	5	3	4	3	3	4	4	4	3	4	4
135	CG	Kosum Phisai	2	50	2	3	2500	76.3126	5	5	5	5	5	5	5	5	5	5	5	5	5	5	5	5	5	5	5	1	5	3	3	5	5	5	5	5	5
136	CG	Kosum Phisai	2	50	2	3	10000	305.25	4	4	4	4	4	4	4	4	4	4	3	4	4	4	4	4	4	4	4	3	4	3	3	3	3	3	3	3	3
137	CG	Kosum Phisai	2	44	2	3	2400	73.2601	4	4	4	4	4	4	4	4	4	4	4	4	4	4	4	4	4	4	4	4	4	4	4	4	4	4	4	4	4
138	CG	Kosum Phisai	2	50	2	3	5000	152.625	4	4	4	4	4	4	4	4	4	4	4	4	4	4	4	4	4	4	4	4	4	4	4	4	4	4	4	4	4
139	CC	Kosum Phisai	2	54	2	3	1000	30.525	5	4	4	4	4	4	4	3	4	4	3	4	4	4	4	4	4	4	3	3	4	3	4	4	4	3	4	3	3
140	CG	Kosum Phisai	2	55	2	3	6000	183.15	5	4	4	4	4	4	4	3	4	4	3	4	4	4	4	4	4	4	3	3	4	3	4	4	4	3	4	3	3
141	CC	Kosum Phisai	2	54	2	3	3000	91.5751	4	4	4	4	4	4	4	4	4	4	3	4	4	4	4	4	4	3	4	3	3	3	3	3	3	3	4	4	4
142	CC	Kosum Phisai	2	53	2	3	2500	76.3126	4	4	5	5	5	4	5	5	5	5	4	5	5	5	5	5	5	5	5	5	5	5	5	5	5	4	4	5	5
143	CG	Kosum Phisai	1	54	2	3	4000	122.1	4	4	4	4	4	4	4	4	4	3	3	3	4	4	3	3	3	3	3	3	4	3	3	3	3	4	3	4	3
144	CG	Kosum Phisai	2	54	2	3	4000	122.1	4	4	4	4	4	4	4	4	4	3	3	3	4	4	3	3	3	3	3	3	4	3	3	3	3	4	3	4	3
145	CG	Chuen Chom	2	49	2	2	2700	82.4176	4	5	4	4	4	3	4	4	4	4	4	4	4	4	4	5	4	4	4	3	4	3	3	4	3	4	3	3	4
146	CG	Chuen Chom	2	46	2	3	2800	85.4701	5	5	4	4	4	4	4	4	4	4	4	4	4	4	4	4	4	4	4	4	4	4	4	4	4	4	4	4	4
147	CG	Chuen Chom	2	50	2	3	6000	183.15	3	4	4	4	4	4	4	3	4	4	3	3	3	4	3	4	3	3	3	3	4	3	3	3	3	3	3	3	3
148	CG	Chuen Chom	2	59	2	3	6000	183.15	3	4	4	4	4	4	4	3	4	4	3	3	3	4	3	4	3	3	3	3	4	3	3	3	3	3	3	3	3
149	CG	Chuen Chom	2	59	2	3	1000	30.525	4	4	4	4	4	3	4	4	4	3	4	4	4	4	4	4	4	4	4	1	4	4	4	4	4	4	4	4	4
150	CG	Chuen Chom	2	39	2	3	3000	91.5751	4	4	4	4	4	3	4	4	4	3	4	4	4	4	4	4	4	4	4	1	4	4	4	4	4	4	4	4	4
151	CC	Chuen Chom	2	53	2	4	2500	76.3126	3	4	4	4	3	3	4	3	4	4	4	4	4	4	4	4	4	4	4	1	3	4	3	4	4	4	4	4	4
152	CG	Chuen Chom	2	47	2	3	3000	91.5751	4	4	4	4	4	4	4	4	4	4	5	4	4	4	4	4	4	4	4	4	4	4	4	4	4	3	4	4	4
153	CG	Chuen Chom	2	40	2	3	8000	244.2	5	5	5	5	5	5	5	5	5	5	5	5	5	5	5	5	5	5	5	5	5	5	5	5	5	5	5	5	5
154	CG	Chuen Chom	2	48	2	3	2000	61.0501	5	5	5	5	5	5	5	5	5	5	5	5	5	5	5	5	5	5	5	5	5	5	5	5	5	5	5	5	5
155	CG	Chuen Chom	2	48	2	3	7000	213.675	5	5	5	5	5	5	5	5	5	4	4	4	5	5	5	4	4	4	4	3	4	4	4	4	4	4	4	4	4
156	CG	Chuen Chom	2	55	2	2	3000	91.5751	5	5	5	5	5	5	5	5	5	4	4	4	5	5	5	4	4	4	4	3	4	4	4	4	4	4	4	4	4
157	CG	Chuen Chom	1	60	2	3	2000	61.0501	5	5	5	5	4	4	5	5	5	5	4	4	4	4	4	5	4	5	5	3	4	3	3	3	3	4	4	4	4
158	CG	Chuen Chom	1	59	2	2	1000	30.525	5	5	5	5	5	5	5	5	5	5	5	5	5	5	5	5	5	5	5	1	5	3	4	5	3	4	4	5	5
159	CG	Chuen Chom	2	50	2	3	1000	30.525	3	4	3	4	4	3	4	4	3	4	3	4	3	4	3	4	3	4	3	4	3	4	3	4	3	4	3	4	3
160	CG	Chuen Chom	2	63	2	3	1500	45.7875	5	5	5	5	5	5	5	5	5	5	5	5	5	5	5	5	5	5	5	1	5	4	3	4	4	3	4	5	5
161	CG	Chuen Chom	2	52	2	3	600	18.315	4	5	4	4	4	4	4	4	4	4	4	4	4	4	4	4	4	4	4	2	4	4	4	4	4	4	4	4	4
162	CG	Chuen Chom	2	52	2	3	6000	183.15	5	5	5	4	4	4	4	4	5	4	4	3	4	5	5	5	5	5	5	4	5	4	3	3	4	4	4	5	5
163	CG	Chuen Chom	2	53	2	3	3000	91.5751	4	3	4	4	4	4	3	4	4	3	3	3	4	4	3	3	4	4	3	3	4	3	3	4	3	3	3	4	3
164	CG	Chuen Chom	2	54	2	3	1600	48.84	5	5	5	5	5	5	5	5	5	5	5	5	5	5	5	5	5	5	5	3	5	5	5	5	5	4	4	5	5
165	CG	Chuen Chom	2	54	2	3	1500	45.7875	3	4	5	4	5	5	5	4	4	4	4	4	4	4	4	5	5	4	5	2	4	5	5	4	4	4	4	4	4
166	CG	Chuen Chom	2	50	2	3	6000	183.15	5	5	5	5	4	4	5	5	5	5	5	5	5	5	5	5	5	5	5	5	5	5	5	5	5	4	4	4	4
167	CG	Chuen Chom	2	49	2	2	5000	152.625	4	4	4	4	4	4	4	4	4	4	4	4	4	4	4	4	4	4	4	3	4	3	3	3	4	4	3	3	4
168	CG	Chuen Chom	2	52	2	3	3000	91.5751	5	4	5	3	4	4	5	5	4	5	4	5	4	5	4	5	4	4	3	4	4	3	5	4	5	4	3	4	3
169	CG	Chuen Chom	2	57	2	3	5000	152.625	4	4	5	4	4	5	4	4	4	4	4	4	4	3	4	2	4	4	4	3	4	4	4	4	5	4	4	4	4
170	CG	Chuen Chom	2	53	2	3	3000	91.5751	4	4	3	5	4	3	5	3	4	5	3	5	5	5	3	2	4	3	3	3	4	3	5	4	3	3	4	3	5
171	CG	Chuen Chom	2	54	2	3	9700	296.093	5	4	5	4	5	5	5	4	5	5	4	5	5	4	5	4	5	5	5	3	5	4	4	5	4	4	5	4	4
172	CG	Chuen Chom	2	57	2	4	10000	305.25	5	5	5	5	5	5	5	5	5	5	4	4	4	5	4	5	5	4	4	4	5	5	5	5	5	4	4	4	5
173	CG	Chuen Chom	2	65	2	5	8500	259.463	4	4	4	4	4	4	4	4	4	4	4	4	4	4	4	4	4	4	4	2	4	3	3	4	4	4	3	4	4
174	CG	Chuen Chom	2	48	2	3	1500	45.7875	5	5	5	5	5	5	5	4	5	5	5	5	5	5	5	5	5	5	5	1	5	4	3	4	3	4	4	4	4
175	CG	Chuen Chom	2	44	2	3	3000	91.5751	5	5	5	5	5	5	5	4	5	5	5	5	5	5	5	5	5	5	5	1	5	4	3	4	3	4	4	4	4
176	CG	Chuen Chom	2	56	2	3	3500	106.838	4	4	4	4	4	4	4	4	4	4	4	4	4	4	4	4	4	4	4	4	4	3	3	4	3	3	3	4	3
177	CG	Chuen Chom	2	49	2	3	5000	152.625	4	4	4	4	4	4	4	4	4	4	4	4	4	4	4	4	4	4	4	4	4	3	3	4	3	3	3	4	3
178	CG	Chuen Chom	2	50	2	3	2080	63.4921	5	5	5	5	5	5	5	5	5	5	5	5	5	5	5	5	5	5	5	5	5	5	5	5	5	5	5	5	5
179	CG	Chuen Chom	2	49	2	3	2500	76.3126	5	5	5	5	5	5	5	5	5	5	5	5	5	5	5	5	5	5	5	5	5	5	5	5	5	5	5	5	5
180	CG	Chuen Chom	2	44	2	3	1000	30.525	5	5	5	5	5	5	5	5	5	5	4	4	5	4	4	4	4	4	4	4	4	4	4	4	4	4	4	4	4
181	CG	Chuen Chom	2	42	2	3	1500	45.7875	5	5	5	5	5	5	5	5	5	5	4	4	5	4	4	4	4	4	4	4	4	4	4	4	4	4	4	4	4
182	CG	Chuen Chom	2	51	2	2	2000	61.0501	4	4	4	4	4	4	4	4	4	4	4	4	4	4	4	4	4	4	4	4	4	4	4	4	4	4	4	4	4
183	CG	Chuen Chom	2	46	2	2	2000	61.0501	4	4	4	4	4	4	4	4	4	4	4	4	4	4	4	4	4	4	4	4	4	4	4	4	4	4	4	4	4
184	CG	Chuen Chom	2	53	2	3	6000	183.15	5	5	5	5	5	5	5	5	5	5	5	5	5	5	5	5	5	5	5	2	4	4	5	5	5	5	5	5	5
185	CG	Chuen Chom	2	54	2	3	1000	30.525	4	4	4	4	4	4	5	4	4	4	4	4	4	4	5	4	4	4	4	4	4	3	4	4	4	4	5	5	5
186	CG	Chuen Chom	2	52	2	2	1000	30.525	5	4	4	4	4	4	5	5	4	4	4	4	4	5	4	4	4	4	4	5	4	4	4	4	4	4	4	4	4
187	CG	Chuen Chom	2	37	2	4	15000	457.875	4	4	3	4	4	4	4	4	4	3	4	4	4	3	4	3	4	3	3	3	4	3	3	3	3	3	3	4	4
188	CG	Chuen Chom	2	47	2	3	3000	91.5751	5	5	5	5	5	5	5	5	5	5	5	5	5	5	5	5	5	5	5	5	5	5	5	5	5	4	4	4	4
189	CG	Chuen Chom	2	47	2	3	6000	183.15	5	4	5	4	5	4	4	4	4	4	4	4	5	4	4	4	4	4	4	3	4	3	3	4	4	3	3	4	4
190	CG	Chuen Chom	2	40	2	3	1000	30.525	5	5	5	5	5	5	5	5	5	5	5	5	5	5	5	5	5	5	5	5	5	5	5	5	5	5	5	5	5
191	CG	Chuen Chom	2	47	2	3	5000	152.625	4	4	4	4	4	4	4	4	4	4	4	4	4	4	4	4	4	4	4	4	4	4	4	4	4	4	4	4	4
192	CG	Chuen Chom	2	40	2	3	2500	76.3126	5	5	5	5	5	5	5	5	4	4	5	5	5	5	5	5	5	5	4	4	4	4	4	4	4	4	4	4	4
193	CG	Chuen Chom	2	40	2	3	2000	61.0501	3	3	4	3	4	3	3	4	4	4	2	4	4	3	4	4	4	4	4	4	4	4	4	3	4	2	3	3	4
194	CC	Chuen Chom	2	46	2	3	1000	30.525	5	5	5	5	5	5	5	5	5	5	5	5	5	5	5	5	5	5	5	5	5	5	5	5	5	5	5	5	5
195	CG	Chuen Chom	2	53	2	3	6000	183.15	5	5	5	5	5	5	5	5	5	5	5	5	5	5	5	5	5	5	5	5	5	5	5	5	5	5	5	5	5
196	CG	Chuen Chom	1	62	2	6	1000	30.525	4	4	4	3	3	4	3	3	3	4	4	4	3	3	3	3	3	3	3	3	4	4	3	3	3	4	4	4	4
197	CG	Chuen Chom	2	49	2	4	5000	152.625	4	3	3	3	3	4	3	3	3	3	3	3	4	3	4	4	4	4	4	3	4	3	3	4	3	4	4	4	4
198	CG	Chuen Chom	2	57	2	4	6500	198.413	5	5	5	5	5	5	5	5	5	5	5	5	5	5	5	5	5	5	5	5	5	5	5	5	5	5	5	5	5
199	CG	Chuen Chom	2	50	2	3	2500	76.3126	3	3	3	3	4	3	4	3	4	3	3	3	3	3	4	3	3	3	3	2	3	3	3	3	3	4	3	4	3
200	CG	Chuen Chom	2	46	2	4	7000	213.675	4	4	4	4	3	4	4	4	3	4	4	4	4	4	4	4	4	4	5	2	4	3	3	3	4	2	4	4	4
201	CG	Chuen Chom	2	51	2	2	3000	91.5751	5	4	4	5	4	5	5	4	5	4	4	3	4	4	3	3	3	4	4	3	3	3	4	4	5	4	4	3	5
202	CG	Chuen Chom	2	64	2	3	1000	30.525	4	4	4	4	4	4	4	4	4	4	4	4	4	4	4	4	4	4	4	4	4	4	4	4	4	4	4	4	4
203	CG	Chuen Chom	2	61	2	3	2000	61.0501	4	4	4	4	4	4	4	4	4	4	4	4	4	4	4	4	4	4	4	4	4	4	4	4	4	4	4	4	4
204	CG	Chuen Chom	2	60	2	3	2400	73.2601	4	4	4	4	4	4	4	4	4	4	4	4	4	4	4	4	4	4	5	4	4	4	4	3	4	4	4	4	4
205	CG	Chuen Chom	2	48	2	3	3000	91.5751	4	4	4	4	4	4	4	4	4	4	4	4	4	4	4	4	4	4	5	4	4	4	4	3	4	4	4	4	4
206	CG	Chuen Chom	2	32	2	3	1800	54.9451	3	3	3	3	2	3	4	3	5	4	3	4	3	3	3	3	3	3	2	3	3	3	3	3	3	3	3	3	3
207	CG	Chuen Chom	2	43	2	3	3000	91.5751	3	3	3	3	2	3	4	3	5	4	3	4	3	3	3	3	3	3	2	3	3	3	3	3	3	3	3	3	3
208	CG	Chuen Chom	2	38	2	3	2000	61.0501	5	5	4	4	4	4	5	4	4	5	4	5	4	4	5	5	5	5	5	2	4	4	4	4	4	4	4	5	5
209	CG	Chuen Chom	2	41	2	3	6000	183.15	5	5	4	4	4	4	5	4	4	5	4	5	4	4	5	5	5	5	5	2	4	4	4	4	4	4	4	5	5
210	CG	Chuen Chom	2	50	2	3	4000	122.1	5	5	5	5	5	5	5	5	5	5	5	5	5	5	5	5	5	5	5	5	5	5	5	5	5	5	5	5	5
211	CG	Chuen Chom	2	54	2	3	5000	152.625	5	5	5	5	5	5	5	5	5	5	5	5	5	5	5	5	5	5	5	5	5	5	5	5	5	5	5	5	5
212	CG	Chuen Chom	2	54	2	3	9000	274.725	5	5	5	5	5	5	5	5	5	5	5	5	5	5	5	5	5	5	5	5	5	5	5	5	5	5	5	5	5
213	CG	Chuen Chom	2	54	2	3	6000	183.15	5	5	5	5	5	5	5	5	5	5	5	5	5	5	5	5	5	5	5	5	5	5	5	5	5	5	5	5	5
214	CG	Chuen Chom	2	53	2	2	5000	152.625	4	5	4	5	4	4	5	5	4	4	3	4	4	4	4	4	4	4	4	4	4	4	4	4	4	4	4	4	4
215	CG	Chuen Chom	2	46	2	2	6000	183.15	4	5	4	5	4	4	5	5	4	4	3	4	4	4	4	4	4	4	4	4	4	4	4	4	4	4	4	4	4
216	CG	Chiang Yuen	2	56	2	2	3000	91.5751	4	4	5	5	4	3	4	3	4	4	4	4	4	4	4	4	4	4	4	2	4	3	3	4	4	4	3	4	4
217	CG	Chiang Yuen	2	55	2	2	5000	152.625	4	4	4	4	4	3	4	4	4	4	5	4	4	5	5	4	4	4	4	3	5	4	3	3	4	4	4	4	4
218	CG	Chiang Yuen	2	49	2	3	5800	177.045	4	4	4	4	4	3	4	4	4	4	5	4	4	5	5	4	4	4	4	3	5	4	3	3	4	4	4	4	4
219	CG	Chiang Yuen	2	49	2	3	5000	152.625	4	4	4	4	4	4	4	4	4	4	3	3	4	4	4	4	4	4	4	4	4	3	3	3	4	3	3	3	4
220	CG	Chiang Yuen	2	45	2	3	1000	30.525	5	5	5	4	5	5	5	5	4	5	4	4	4	4	4	4	4	4	4	4	4	3	3	4	4	4	3	3	4
221	CG	Chiang Yuen	2	51	2	3	1000	30.525	5	5	5	4	5	5	5	5	4	5	4	4	4	4	4	4	4	4	4	4	4	3	3	4	4	4	3	3	4
222	CG	Chiang Yuen	1	55	2	3	1000	30.525	4	4	4	4	4	4	4	4	5	4	4	4	4	4	4	4	4	4	5	2	4	3	3	3	3	3	3	3	4
223	CG	Chiang Yuen	2	38	2	3	1000	30.525	5	4	5	5	5	4	5	5	5	4	4	4	5	5	4	4	5	5	4	1	5	3	3	4	4	4	5	4	4
224	CG	Chiang Yuen	2	47	2	2	3000	91.5751	4	4	4	4	4	4	4	4	4	4	4	4	4	4	4	4	4	4	4	2	4	4	4	4	4	4	4	4	4
225	CG	Chiang Yuen	2	54	2	2	1500	45.7875	4	5	5	4	5	5	5	5	5	5	4	4	4	4	4	4	4	4	5	4	4	4	4	4	4	4	4	5	4
226	CG	Chiang Yuen	2	47	2	3	6000	183.15	5	4	5	4	4	4	4	4	4	4	4	4	4	4	4	4	4	4	4	3	4	3	3	3	4	4	3	4	4
227	CG	Chiang Yuen	2	50	2	2	5000	152.625	4	4	4	4	4	4	4	4	3	4	3	4	4	3	3	3	3	4	3	3	3	3	3	3	4	3	3	4	4
228	CG	Chiang Yuen	2	48	2	3	1500	45.7875	4	4	4	4	3	5	5	4	5	5	4	4	5	4	4	4	5	4	4	2	4	4	4	4	4	3	3	3	3
229	CG	Chiang Yuen	2	52	2	3	3000	91.5751	5	5	5	5	5	5	5	5	5	5	5	5	5	5	5	5	5	5	5	5	5	5	5	5	5	5	5	5	5
230	CG	Chiang Yuen	2	53	2	3	20000	610.501	4	4	4	4	4	4	4	4	4	4	4	2	4	4	4	4	4	4	5	5	4	4	4	4	4	4	4	4	4
231	CG	Chiang Yuen	2	46	2	3	1000	30.525	5	5	4	4	4	5	5	4	5	5	5	5	5	5	4	5	5	5	5	5	5	5	5	4	5	5	5	5	5
232	CG	Chiang Yuen	2	50	2	3	3000	91.5751	4	4	4	4	4	4	4	4	4	4	4	4	4	4	4	4	4	4	4	4	4	4	4	4	4	4	4	4	4
233	CG	Chiang Yuen	2	48	2	3	4800	146.52	4	4	4	4	4	4	4	4	4	4	4	4	4	4	4	4	4	4	4	4	4	4	4	4	4	4	4	4	4
234	CG	Chiang Yuen	2	63	2	3	2500	76.3126	4	4	4	4	4	4	4	4	4	4	4	4	4	4	4	4	4	4	4	3	4	3	4	4	4	4	4	4	4
235	CG	Chiang Yuen	2	51	2	3	10000	305.25	4	4	4	4	4	4	5	4	4	5	4	4	4	4	4	4	4	4	4	2	3	3	3	4	3	4	3	4	4
236	CC	Chiang Yuen	2	37	2	3	1000	30.525	3	4	4	4	3	3	4	4	5	4	3	4	4	4	4	4	4	4	4	3	4	3	5	4	4	3	4	4	4
237	CG	Chiang Yuen	2	41	2	2	1000	30.525	3	4	4	4	3	3	4	4	5	4	3	4	4	4	4	4	4	4	4	3	4	3	5	4	4	3	4	4	4
238	CG	Chiang Yuen	2	42	2	3	1000	30.525	3	4	4	4	3	3	4	4	5	4	3	4	4	4	4	4	4	4	4	3	4	3	5	4	4	3	4	4	4
239	CG	Na Chueak	2	49	2	3	4000	122.1	5	5	4	5	5	5	5	5	5	4	5	4	5	5	5	5	5	5	5	3	5	4	3	4	5	3	5	4	4
240	CC	Na Chueak	2	38	2	3	2500	76.3126	4	4	5	4	4	3	4	4	4	4	3	4	4	4	4	4	4	4	4	2	4	2	3	3	3	3	4	3	3
241	CG	Na Chueak	2	47	2	3	5800	177.045	4	4	5	4	4	3	4	4	4	4	3	4	4	4	4	4	4	4	4	2	4	2	3	3	3	3	4	3	3
242	CG	Na Chueak	2	49	2	3	1000	30.525	4	4	4	4	4	4	4	4	5	4	4	4	4	5	5	5	5	5	4	2	4	3	3	4	2	4	3	3	4
243	CG	Na Chueak	2	61	2	3	2600	79.3651	4	4	4	4	4	4	4	4	5	4	4	4	4	5	5	5	5	5	4	2	4	3	3	4	2	4	3	3	4
244	CG	Na Chueak	2	58	2	2	2500	76.3126	4	4	4	4	4	4	4	4	4	4	4	4	4	4	4	4	4	4	4	3	4	3	3	4	3	4	3	4	4
245	CC	Na Chueak	2	44	2	3	3000	91.5751	4	4	3	3	4	4	3	3	3	4	4	3	3	3	3	4	3	4	3	3	3	3	3	3	3	4	3	4	4
246	CG	Na Chueak	2	47	2	3	2200	67.1551	4	4	4	4	4	4	4	4	4	4	3	4	4	4	4	4	4	4	4	4	5	4	4	4	4	4	4	4	4
247	CG	Na Chueak	2	59	2	6	1000	30.525	4	4	5	4	4	4	4	4	3	3	3	4	5	4	4	4	4	4	5	3	4	3	3	3	3	4	3	4	4
248	CG	Na Dun	2	39	2	3	10000	305.25	4	4	4	4	4	4	4	4	4	4	4	4	4	4	4	4	4	4	4	4	4	3	4	4	4	3	3	4	3
249	CG	Na Dun	2	62	2	4	10000	305.25	4	4	4	4	4	4	4	4	4	4	4	4	4	4	4	4	4	3	3	4	4	4	3	4	4	4	4	4	4
250	CG	Na Dun	2	60	2	3	3000	91.5751	4	4	4	4	4	4	4	4	4	4	4	4	4	4	4	4	4	3	3	4	4	4	3	4	4	4	4	4	4
251	CG	Na Dun	2	37	2	5	3000	91.5751	5	5	5	4	4	4	4	5	4	4	4	4	4	4	4	4	4	5	5	4	4	4	4	4	4	4	4	4	4
252	CG	Na Dun	2	54	2	3	2500	76.3126	4	4	4	4	4	4	4	4	4	4	4	4	4	4	4	4	4	4	4	4	4	4	3	4	4	4	4	4	4
253	CG	Na Dun	2	54	2	3	2500	76.3126	4	4	3	4	4	5	4	4	5	4	4	4	4	4	4	4	3	3	4	4	4	4	4	4	4	4	4	4	4
254	CG	Na Dun	2	53	2	2	3000	91.5751	4	4	5	3	4	4	4	5	5	5	4	4	5	4	3	3	5	5	4	3	5	4	5	4	3	5	4	5	4
255	CG	Na Dun	2	57	2	2	2500	76.3126	4	4	4	4	4	4	4	4	4	4	4	4	4	4	4	4	4	4	4	4	4	4	4	4	4	4	4	4	4
256	CG	Na Dun	2	50	2	3	5000	152.625	4	4	4	4	4	4	4	4	4	4	4	4	4	4	4	4	4	4	4	4	4	4	4	4	4	4	4	4	4
257	CG	Na Dun	2	60	2	3	1500	45.7875	3	4	4	4	4	4	4	4	4	4	4	4	4	4	4	4	4	4	4	3	4	3	3	4	3	3	3	4	4
258	CG	Na Dun	2	51	2	5	7200	219.78	5	4	4	4	4	4	4	4	4	4	4	4	4	4	4	4	4	4	4	3	4	3	3	3	4	4	3	3	4
259	CG	Na Dun	1	64	2	3	1500	45.7875	4	4	4	4	4	5	5	4	4	4	4	4	5	4	5	5	5	5	5	2	5	3	4	4	5	4	4	4	4
260	CG	Na Dun	2	58	2	3	7000	213.675	4	4	4	3	4	4	3	3	3	3	4	3	3	3	3	3	3	4	4	4	4	4	4	4	4	4	4	4	3
261	CG	Na Dun	2	50	2	2	8000	244.2	5	5	5	5	5	5	5	5	5	5	5	5	5	5	5	5	5	5	5	5	5	5	5	5	5	5	5	5	5
262	CG	Na Dun	2	51	2	3	8000	244.2	4	4	4	4	4	4	4	4	4	4	4	4	4	4	4	4	4	4	4	4	4	4	4	4	4	4	4	4	4
263	CG	Na Dun	2	31	2	3	700	21.3675	5	4	5	5	5	4	5	5	5	5	4	4	5	5	4	5	5	4	5	4	4	3	3	4	5	5	4	5	4
264	CG	Na Dun	2	50	2	3	2700	82.4176	5	4	5	5	5	4	5	5	5	5	4	4	5	5	4	5	5	4	5	4	4	3	3	4	5	5	4	5	4
265	CG	Na Dun	2	38	2	3	2500	76.3126	4	5	5	5	4	5	5	5	5	5	4	5	4	4	4	5	5	5	4	5	4	4	4	5	4	5	4	4	4
266	CG	Na Dun	2	35	2	3	2700	82.4176	5	4	4	4	4	4	4	4	4	4	4	4	4	4	4	4	4	4	4	4	4	4	4	4	4	4	4	4	4
267	CG	Na Dun	2	56	2	2	2600	79.3651	5	4	4	4	4	4	4	4	4	4	4	4	4	4	4	4	4	4	4	4	4	4	4	4	4	4	4	4	4
268	CG	Na Dun	2	61	2	3	1500	45.7875	5	4	4	4	4	4	5	5	4	4	4	4	5	5	4	4	4	4	4	3	4	4	4	4	4	4	3	4	4
269	CG	Na Dun	2	60	2	3	6000	183.15	5	4	4	4	4	4	4	4	4	4	4	4	4	4	4	4	4	4	4	4	4	3	3	3	4	4	4	4	4
270	CG	Na Dun	2	56	2	3	3500	106.838	5	4	4	4	4	4	4	4	4	4	4	4	4	4	4	4	4	4	4	3	4	4	4	4	4	4	4	4	4
271	CG	Na Dun	2	59	2	3	3500	106.838	4	4	4	4	4	4	4	4	4	4	4	4	4	4	4	4	4	4	4	4	4	4	4	4	4	3	3	3	4
272	CG	Na Dun	2	42	2	3	3000	91.5751	5	4	4	4	4	4	4	4	4	4	4	4	4	4	4	4	4	4	4	4	4	4	4	4	4	4	4	4	4
273	CG	Na Dun	2	49	2	3	5000	152.625	5	4	4	3	4	3	3	3	4	4	4	4	4	4	4	4	4	4	4	4	4	4	4	4	4	4	3	3	3
274	CC	Na Dun	2	35	2	3	5000	152.625	5	4	4	3	4	3	3	3	4	4	4	4	4	4	4	4	4	4	4	4	4	4	4	4	4	4	3	3	3
275	CG	Na Dun	2	56	2	2	1000	30.525	5	5	4	5	4	4	5	4	4	5	5	4	5	5	4	4	4	4	4	3	4	4	4	4	4	4	5	5	4
276	CG	Borabue	2	41	2	3	1500	45.7875	3	4	4	4	4	4	4	4	4	4	4	4	4	4	4	4	4	4	4	4	4	4	4	1	1	3	3	3	4
277	CC	Borabue	2	47	2	2	1500	45.7875	3	3	3	3	3	3	3	3	3	3	3	3	3	3	3	3	3	3	3	3	3	3	3	3	3	3	3	3	3
278	CG	Borabue	2	45	2	3	5000	152.625	4	4	5	5	5	4	4	4	3	3	4	4	4	4	4	4	4	4	4	4	4	3	3	4	2	4	3	4	4
279	CG	Borabue	2	55	2	3	8500	259.463	5	5	4	4	4	4	4	4	4	4	3	4	4	4	4	5	5	4	5	2	4	3	3	4	4	4	3	4	4
280	CG	Borabue	2	44	2	3	6000	183.15	5	5	4	4	4	4	4	4	4	4	3	4	4	4	4	5	5	4	5	2	4	3	3	4	4	4	3	4	4
281	CG	Borabue	2	45	2	2	3000	91.5751	4	4	4	4	4	4	4	4	4	4	4	4	4	4	4	4	4	4	4	2	4	3	3	4	3	4	4	4	4
282	CG	Borabue	2	51	2	3	4000	122.1	4	4	4	4	4	4	4	4	4	4	4	4	4	4	4	4	4	4	4	2	4	3	3	4	3	4	4	4	4
283	CG	Phayakkhaphum Phisai	2	44	2	3	1000	30.525	5	5	5	5	5	5	5	5	5	5	4	5	5	5	5	5	5	5	5	5	5	3	3	3	4	5	5	5	5
284	CG	Mueang Maha Sarakham	2	59	2	2	1500	45.7875	5	5	5	5	5	5	5	5	5	5	5	5	5	5	5	5	5	5	5	5	5	5	5	5	5	5	4	4	5
285	CG	Mueang Maha Sarakham	2	52	2	3	2000	61.0501	5	5	5	5	5	5	5	5	5	5	5	5	5	4	4	5	5	5	5	5	5	5	5	5	5	4	4	4	4
286	CG	Mueang Maha Sarakham	2	56	2	4	12000	366.3	5	5	5	5	5	5	5	5	5	5	5	5	5	4	4	5	5	5	5	5	5	5	5	5	5	4	4	4	4
287	CG	Mueang Maha Sarakham	2	51	2	3	3000	91.5751	3	3	3	4	4	4	4	4	3	4	3	3	4	3	3	3	3	3	3	3	3	3	3	2	2	3	3	3	3
288	CG	Mueang Maha Sarakham	2	52	2	3	1000	30.525	3	3	3	4	4	4	4	4	3	4	3	3	4	3	3	3	3	3	3	3	3	3	3	2	2	3	3	3	3
289	CG	Mueang Maha Sarakham	2	55	2	3	1000	30.525	4	4	4	4	4	4	4	4	4	3	3	3	4	4	4	4	4	4	4	3	4	3	3	3	3	4	4	4	4
290	CG	Mueang Maha Sarakham	2	45	2	4	5000	152.625	4	4	4	4	4	4	4	4	4	4	5	4	4	4	5	5	5	4	5	1	5	4	4	4	4	4	4	4	4
291	CC	Mueang Maha Sarakham	2	53	2	5	5000	152.625	4	4	4	4	4	4	4	4	4	4	4	4	4	4	4	4	4	4	4	2	4	4	4	4	4	4	4	4	4
292	CG	Mueang Maha Sarakham	2	50	2	3	6000	183.15	4	4	5	4	4	4	4	4	4	4	4	4	4	4	4	4	4	4	4	4	4	4	4	4	4	4	4	4	4
293	CG	Mueang Maha Sarakham	2	50	2	3	2000	61.0501	4	4	5	4	4	4	4	4	4	4	4	4	4	4	4	4	4	4	4	4	4	4	4	4	4	4	4	4	4
294	CG	Mueang Maha Sarakham	2	43	2	4	4000	122.1	5	4	5	5	5	4	4	5	4	5	4	4	4	4	5	5	4	5	5	5	5	4	4	4	5	5	4	5	4
295	CG	Mueang Maha Sarakham	2	26	2	4	5000	152.625	5	5	5	5	5	5	5	4	5	4	4	4	5	5	5	4	5	5	5	5	5	3	3	4	4	4	4	5	4
296	CG	Mueang Maha Sarakham	2	50	2	2	2500	76.3126	5	5	4	5	4	5	4	4	5	5	4	4	5	4	4	4	5	4	5	2	5	4	4	4	5	5	5	5	4
297	CG	Mueang Maha Sarakham	2	47	2	3	7000	213.675	5	4	5	4	4	4	5	5	5	4	4	5	5	4	4	5	5	5	5	5	4	4	4	4	4	4	5	4	4
298	CG	Mueang Maha Sarakham	2	57	2	3	1500	45.7875	4	4	4	3	3	3	3	3	2	3	2	2	3	3	3	3	3	3	4	5	4	2	2	3	3	3	2	3	5
299	CG	Mueang Maha Sarakham	2	46	2	3	1500	45.7875	4	5	5	4	4	3	4	5	4	4	5	4	4	5	5	5	5	5	5	5	4	3	4	4	3	4	3	4	4
300	CG	Mueang Maha Sarakham	2	48	2	3	5000	152.625	4	4	4	4	4	4	4	4	4	3	4	4	4	4	4	4	4	4	4	4	4	4	4	4	4	4	5	4	4
301	CG	Mueang Maha Sarakham	2	49	2	2	10000	305.25	4	4	4	4	4	4	5	4	4	4	4	4	4	4	4	4	4	4	4	2	4	4	4	4	4	4	4	4	4
302	CG	Mueang Maha Sarakham	2	47	2	3	4000	122.1	5	5	5	5	5	5	5	5	5	5	4	5	5	5	5	5	5	5	5	1	5	3	4	4	5	5	5	5	5
303	CG	Mueang Maha Sarakham	2	53	2	2	3500	106.838	4	4	4	5	4	4	5	4	5	5	4	4	4	5	4	4	4	4	5	3	4	3	3	4	4	4	4	4	4
304	CG	Mueang Maha Sarakham	2	46	2	3	10000	305.25	4	4	5	5	4	4	5	4	4	4	4	4	4	5	5	4	5	5	4	4	5	4	4	4	4	4	4	4	4
305	CG	Mueang Maha Sarakham	2	47	2	3	3000	91.5751	4	4	4	4	5	4	5	4	4	4	4	4	5	4	4	4	4	4	4	3	4	3	3	4	4	4	4	4	4
306	CG	Mueang Maha Sarakham	2	51	2	3	1000	30.525	4	4	4	4	5	4	5	4	4	4	4	4	5	4	4	4	4	4	4	3	4	3	3	4	4	4	4	4	4
307	CG	Mueang Maha Sarakham	2	45	2	3	2500	76.3126	5	5	5	5	5	5	5	4	5	5	5	5	5	5	5	5	5	5	5	5	5	5	5	4	4	5	5	5	5
308	CG	Mueang Maha Sarakham	2	49	2	2	2500	76.3126	5	5	5	5	5	5	5	4	5	5	5	5	5	5	5	5	5	5	5	5	5	5	5	4	4	5	5	5	5
309	CG	Mueang Maha Sarakham	2	46	2	3	6000	183.15	4	4	4	4	4	4	4	4	4	4	4	4	4	4	4	4	4	5	4	3	4	3	3	4	4	4	4	4	4
310	CG	Mueang Maha Sarakham	2	46	2	3	3000	91.5751	4	4	4	4	4	4	4	4	4	4	4	4	4	4	4	4	4	5	4	3	4	3	3	4	4	4	4	4	4
311	CG	Mueang Maha Sarakham	2	48	2	3	1000	30.525	4	4	4	4	4	4	3	3	4	4	4	4	4	4	4	4	3	3	4	3	3	3	4	4	4	4	3	4	4
312	CG	Yang Sisurat	2	56	2	3	1000	30.525	4	4	4	4	4	4	4	4	4	4	4	4	4	4	4	4	4	4	4	4	4	4	4	4	4	4	4	4	4
313	CC	Yang Sisurat	2	28	2	3	6400	195.36	5	4	4	4	4	5	5	4	5	5	4	4	4	4	4	4	4	5	4	4	4	4	4	5	4	4	3	4	5
314	CG	Yang Sisurat	2	46	2	3	3000	91.5751	5	4	4	4	4	4	4	4	4	3	4	4	4	4	4	4	4	4	4	4	3	4	4	3	3	4	4	3	3
315	CG	Yang Sisurat	2	46	2	3	6000	183.15	5	4	4	4	4	4	4	4	4	4	5	4	4	4	4	4	5	4	4	4	4	4	4	4	4	4	4	4	4
316	CG	Yang Sisurat	2	45	2	2	3000	91.5751	5	5	5	4	4	4	4	4	4	4	4	4	4	4	4	4	4	4	3	2	4	3	3	3	3	3	4	4	3
317	CG	Yang Sisurat	2	55	2	5	6000	183.15	4	4	4	4	4	4	4	4	4	4	4	4	4	4	4	4	4	4	4	3	4	3	3	4	4	3	4	4	4
318	CG	Yang Sisurat	2	48	2	3	1000	30.525	4	4	4	4	4	4	4	4	4	4	4	4	4	4	4	4	4	4	4	3	4	3	3	4	4	3	4	4	4
319	CG	Yang Sisurat	2	55	2	3	7000	213.675	4	4	4	4	3	4	5	4	4	4	5	4	4	4	5	4	4	4	4	5	4	3	4	4	4	3	4	3	4
320	CG	Yang Sisurat	2	47	2	3	1000	30.525	4	5	4	5	4	5	4	5	3	5	4	4	3	3	4	5	4	4	4	5	4	4	2	4	5	4	3	4	3
321	CG	Yang Sisurat	2	51	2	3	6500	198.413	5	5	5	4	5	4	4	4	5	4	4	4	4	4	5	5	4	4	4	3	4	3	3	4	4	4	4	4	4
322	CG	Yang Sisurat	2	38	2	4	5000	152.625	4	4	4	4	3	4	4	4	4	4	4	4	4	4	4	4	4	4	4	3	3	3	3	4	4	3	4	4	3
323	CG	Yang Sisurat	2	64	2	3	1000	30.525	4	4	4	4	4	4	4	4	4	4	4	4	4	4	4	4	4	4	4	4	4	4	4	4	4	4	4	4	4
324	CG	Yang Sisurat	2	54	2	4	8000	244.2	4	4	4	4	4	4	4	4	4	4	4	4	4	4	4	4	4	4	4	4	4	4	4	4	4	4	4	4	4
325	CG	Yang Sisurat	2	31	2	3	3000	91.5751	4	4	4	4	4	4	4	4	4	4	4	3	3	4	4	4	4	4	4	3	4	4	4	3	3	3	3	4	4
326	CG	Yang Sisurat	2	48	2	3	1000	30.525	4	4	4	4	4	4	4	5	5	4	4	4	4	4	4	4	4	4	4	5	4	3	4	4	4	4	4	4	4
327	CG	Yang Sisurat	2	61	2	3	5000	152.625	4	4	4	4	4	4	4	4	4	4	3	4	4	4	4	4	4	4	4	3	4	3	3	4	4	4	4	4	4
328	CG	Yang Sisurat	2	47	2	2	5000	152.625	4	4	4	4	4	4	4	4	4	4	4	4	4	4	4	4	4	4	4	4	4	4	4	4	4	4	4	4	4
329	CG	Yang Sisurat	2	43	2	4	5000	152.625	4	4	5	5	5	4	5	4	4	5	4	4	4	4	4	4	5	4	5	4	4	4	5	5	5	4	4	4	4
330	CG	Yang Sisurat	2	40	2	3	3000	91.5751	4	4	4	4	4	4	4	4	4	4	4	4	4	4	4	4	4	4	4	4	4	4	4	4	4	4	4	4	4
331	CG	Yang Sisurat	2	40	2	3	2500	76.3126	4	4	4	4	4	4	4	4	4	4	4	4	4	4	4	4	4	4	4	4	4	4	4	4	4	4	4	4	4
332	CG	Yang Sisurat	2	51	2	3	4000	122.1	5	5	4	5	5	4	3	4	3	3	5	5	4	5	4	5	5	5	5	5	5	5	4	3	5	3	4	4	4
333	CG	Yang Sisurat	2	44	2	2	2500	76.3126	5	4	5	5	5	4	5	5	5	4	5	5	5	5	5	5	5	5	5	2	5	3	4	4	4	5	4	4	5
334	CG	Yang Sisurat	2	47	2	3	6500	198.413	5	4	5	5	5	4	5	5	5	4	5	5	5	5	5	5	5	5	5	2	5	3	4	4	4	5	4	4	5
335	CG	Yang Sisurat	2	50	2	3	3000	91.5751	5	4	5	5	5	4	5	5	5	4	5	5	5	5	5	5	5	5	5	2	5	3	4	4	4	5	4	4	5
336	CG	Yang Sisurat	2	41	2	3	5000	152.625	5	5	5	3	3	3	3	3	4	3	4	4	4	4	4	3	3	3	3	3	3	3	3	3	3	3	3	3	3
337	CG	Yang Sisurat	2	44	2	3	5000	152.625	4	4	4	4	4	4	4	4	4	4	4	4	4	4	4	4	4	4	4	4	4	4	4	4	4	4	4	4	4
338	CG	Wapi Pathum	2	48	2	3	7000	213.675	4	4	5	5	5	5	5	5	5	5	5	5	5	5	4	4	4	4	4	5	5	5	5	4	4	5	4	4	5
339	CG	Wapi Pathum	2	48	2	3	10000	305.25	5	4	4	5	5	4	4	4	4	3	3	4	4	4	4	4	4	4	4	4	4	3	4	4	3	3	4	4	4
340	CG	Wapi Pathum	2	43	2	3	4000	122.1	5	5	5	5	5	5	5	4	5	5	5	4	5	5	4	5	5	5	5	2	4	4	5	4	5	4	4	4	4
341	CG	Wapi Pathum	2	45	2	2	7000	213.675	5	5	5	5	5	5	5	4	5	5	5	4	5	5	4	5	5	5	5	2	4	4	5	4	5	4	4	4	4
342	CG	Wapi Pathum	2	31	2	3	5000	152.625	4	5	4	4	4	4	4	4	4	3	4	3	4	4	4	4	4	4	4	2	4	4	4	3	3	4	4	4	3
343	CG	Wapi Pathum	2	60	2	2	1000	30.525	4	5	4	4	4	4	4	4	4	3	4	3	4	4	4	4	4	4	4	2	4	4	4	3	3	4	4	4	3
344	CG	Wapi Pathum	2	45	2	3	1000	30.525	5	4	4	4	4	4	5	4	4	5	4	4	5	4	4	4	4	4	4	2	4	4	4	4	3	3	3	3	4
345	CG	Wapi Pathum	2	42	2	3	2000	61.0501	5	4	4	4	4	4	5	4	4	5	4	4	5	4	4	4	4	4	4	2	4	4	4	4	3	3	3	3	4
346	CG	Wapi Pathum	2	58	2	2	2200	67.1551	4	4	5	5	5	4	4	4	5	4	4	4	5	5	4	4	4	4	4	4	5	4	4	5	4	4	5	4	4
347	CG	Wapi Pathum	2	38	2	3	1000	30.525	4	4	4	4	4	3	3	4	4	4	4	3	4	4	4	4	4	4	4	4	4	4	4	4	4	3	3	4	3
348	CG	Wapi Pathum	2	50	2	3	3000	91.5751	5	5	5	5	5	5	5	5	5	5	5	5	4	5	4	4	4	4	4	4	4	3	4	3	4	4	4	4	4
349	CG	Wapi Pathum	2	55	2	3	1000	30.525	4	4	4	4	4	4	4	4	4	3	3	4	3	3	3	4	4	4	4	4	4	3	3	4	4	4	3	4	4
350	CG	Wapi Pathum	2	28	2	3	2000	61.0501	5	4	4	5	4	4	5	5	5	5	4	5	4	4	4	4	4	4	4	2	4	3	3	3	4	4	4	4	4
351	CG	Wapi Pathum	2	44	2	3	3000	91.5751	5	5	5	5	5	5	5	4	5	5	4	4	4	4	4	4	4	4	4	2	4	4	4	4	4	4	4	4	4
352	CG	Wapi Pathum	2	53	2	3	6000	183.15	4	4	4	4	4	4	4	4	4	4	4	4	4	4	4	4	4	4	5	1	4	3	3	4	3	4	4	4	3
353	CG	Wapi Pathum	1	34	2	3	2000	61.0501	5	5	4	5	5	4	5	4	4	5	4	4	5	4	4	4	4	4	4	2	3	3	4	4	4	4	4	5	4
354	CG	Wapi Pathum	2	61	2	4	1600	48.84	3	3	3	3	4	4	4	3	3	4	4	4	4	4	4	3	3	4	4	3	4	4	4	4	4	4	4	3	3
355	CG	Wapi Pathum	2	31	2	4	1000	30.525	3	3	3	3	4	4	4	3	3	4	4	4	4	4	4	3	3	4	4	3	4	4	4	4	4	4	4	3	3
356	CG	Wapi Pathum	2	45	2	3	7000	213.675	4	4	4	3	3	2	3	3	3	3	3	3	3	3	3	3	3	3	3	3	3	3	3	3	3	2	2	3	3
357	CG	Wapi Pathum	2	50	2	3	3000	91.5751	4	4	5	5	5	4	4	4	5	4	4	4	5	4	4	4	4	4	5	4	4	3	3	4	4	4	3	4	4
358	CG	Wapi Pathum	2	41	2	3	3000	91.5751	4	4	4	4	4	5	5	5	5	5	4	5	5	5	5	5	5	5	5	5	5	5	5	5	5	4	4	4	5
359	CG	Wapi Pathum	2	49	2	3	1000	30.525	4	4	4	4	3	3	4	4	4	4	3	5	4	3	4	3	4	4	3	2	4	2	3	3	2	4	4	4	4
360	CG	Wapi Pathum	2	62	2	3	2000	61.0501	5	5	4	4	5	5	4	3	5	3	4	4	3	3	4	4	3	3	4	2	3	3	3	3	3	4	3	3	4
361	CG	Wapi Pathum	2	36	2	3	4000	122.1	4	4	4	4	4	4	4	4	4	4	3	4	4	4	5	4	3	4	4	2	3	4	4	4	4	4	4	4	3
362	CC	Wapi Pathum	2	52	2	3	9000	274.725	4	4	3	4	3	3	4	3	4	4	5	4	4	4	4	5	4	4	5	4	4	4	3	4	4	4	4	4	4
363	CG	Wapi Pathum	2	64	2	2	10000	305.25	4	4	4	4	4	4	4	4	4	4	4	4	4	4	4	5	5	5	5	4	5	5	5	5	5	4	4	4	4
364	CG	Wapi Pathum	2	54	2	3	3500	106.838	3	3	3	4	4	4	4	3	3	4	3	3	3	3	3	3	3	3	3	3	3	3	3	3	3	3	3	3	4
365	CG	Wapi Pathum	2	54	2	3	1000	30.525	5	4	4	4	4	3	4	4	4	3	4	3	4	4	4	4	4	4	4	3	4	3	3	3	4	4	4	4	4
366	CG	Wapi Pathum	2	50	2	3	3000	91.5751	5	5	5	5	5	5	5	5	5	5	5	5	5	5	5	5	5	5	5	5	5	5	5	5	5	5	5	5	5
367	CG	Wapi Pathum	1	49	2	3	10000	305.25	4	4	4	3	4	4	4	3	3	4	4	4	4	5	4	4	4	5	4	3	4	3	3	3	3	4	4	4	4
368	CG	Wapi Pathum	2	51	2	3	3000	91.5751	5	5	4	4	4	5	4	4	4	4	3	4	5	4	4	4	4	4	5	4	4	3	3	3	5	5	4	4	4
369	CG	Wapi Pathum	2	47	2	3	3000	91.5751	5	5	4	4	5	4	4	4	4	4	4	4	4	5	4	5	5	4	4	4	4	4	4	4	4	4	4	4	4
370	CG	Wapi Pathum	2	48	2	3	1000	30.525	4	4	4	4	4	4	5	4	4	4	3	4	4	4	4	4	4	4	4	2	4	3	3	3	4	4	3	4	4
371	CC	Wapi Pathum	2	51	2	3	4000	122.1	4	4	4	4	4	4	5	4	4	4	3	4	4	4	4	4	4	4	4	2	4	3	3	3	4	4	3	4	4
372	CG	Kantharawichai	1	57	1	4	5000	152.625	4	4	5	4	5	3	5	5	4	4	5	4	4	5	3	5	4	4	4	4	4	4	4	4	3	3	3	4	4
373	CG	Kut Rang	2	33	1	5	2000	61.0501	5	5	5	4	5	4	5	4	4	4	4	4	4	5	4	4	4	5	5	2	4	3	3	3	4	4	3	4	4
374	CG	Kae Dam	2	53	1	3	5000	152.625	4	4	4	4	4	4	4	4	4	4	4	4	4	4	4	4	4	4	4	4	4	4	4	4	4	4	4	4	4
375	CG	Chuen Chom	2	57	1	3	10000	305.25	3	4	4	4	3	4	4	4	4	4	4	4	4	4	4	4	4	4	4	4	4	4	4	4	4	4	4	4	4
376	CG	Chuen Chom	1	44	1	2	7000	213.675	5	5	5	5	5	5	5	5	5	5	5	5	5	5	5	5	5	5	5	3	4	3	4	4	4	4	3	4	4
377	CG	Chuen Chom	2	25	1	3	5000	152.625	5	5	5	5	5	5	5	5	5	5	5	5	5	5	5	5	5	5	5	5	5	5	5	5	5	4	4	4	4
378	CG	Chuen Chom	2	52	1	3	6000	183.15	5	5	4	5	5	4	4	4	5	4	5	4	4	4	4	5	4	4	4	4	4	4	4	4	4	4	4	4	4
379	CG	Chuen Chom	2	58	1	5	4000	122.1	5	5	4	4	4	5	5	5	4	5	4	5	5	4	4	4	5	5	4	4	5	4	4	5	4	5	4	5	4
380	CG	Chuen Chom	2	60	1	3	2000	61.0501	4	5	4	4	4	4	4	4	4	4	4	4	4	4	4	4	4	4	4	4	4	4	4	4	4	4	4	3	4
381	CG	Chuen Chom	2	44	1	4	5000	152.625	4	4	4	5	4	4	3	4	4	4	4	4	4	4	4	3	4	4	4	2	4	3	3	3	4	4	3	4	3
382	CG	Chiang Yuen	2	54	1	2	3000	91.5751	4	4	5	5	4	3	4	3	4	4	4	4	4	4	4	4	4	4	4	2	4	3	3	4	4	4	3	4	4
383	CG	Chiang Yuen	2	48	1	3	2500	76.3126	4	4	4	4	4	3	3	3	3	3	3	3	3	3	3	3	3	3	3	3	3	3	3	3	3	3	3	3	3
384	CG	Na Dun	2	49	1	3	3000	91.5751	5	5	5	5	5	4	5	5	5	5	4	4	5	5	5	4	5	4	4	1	4	3	3	4	4	4	4	4	4
385	CG	Na Dun	2	28	1	5	5000	152.625	5	4	5	5	4	4	5	4	5	4	4	5	5	4	4	3	3	3	4	2	3	4	4	4	4	4	4	5	4
386	CG	Na Dun	2	34	1	3	5000	152.625	5	4	4	3	4	3	3	3	4	4	4	4	4	4	4	4	4	4	4	4	4	4	4	4	4	4	3	3	3
387	CG	Na Dun	2	36	1	3	8000	244.2	5	5	4	5	4	4	5	4	4	5	5	4	5	5	4	4	4	4	4	3	4	4	4	4	4	4	5	5	4
388	CG	Na Dun	2	61	1	4	6000	183.15	4	4	3	4	4	4	4	3	4	4	3	3	4	4	4	4	4	4	3	2	4	3	3	3	3	3	3	3	3
389	CG	Borabue	2	34	1	3	5000	152.625	5	5	4	4	4	4	4	4	4	4	4	4	4	4	4	4	4	4	5	3	4	3	3	3	3	4	3	4	5
390	CG	Borabue	2	47	1	3	6000	183.15	5	4	4	5	5	5	4	5	5	5	4	4	5	5	4	4	5	4	4	3	3	4	5	4	4	3	5	5	5
391	CG	Mueang Maha Sarakham	1	49	1	3	1000	30.525	4	4	4	4	4	4	4	4	5	4	4	4	5	4	5	4	5	5	4	3	3	3	3	3	4	4	4	4	4
392	CC	Mueang Maha Sarakham	2	60	1	2	1000	30.525	5	5	5	5	5	5	5	4	5	4	4	4	5	5	5	4	5	5	5	5	5	3	3	4	4	4	4	5	4
393	CG	Yang Sisurat	2	27	1	1	5000	152.625	4	4	4	4	4	4	4	5	5	4	4	4	4	4	4	4	4	4	4	5	4	3	4	4	4	4	4	4	4
394	CG	Yang Sisurat	2	61	1	3	5000	152.625	4	4	4	4	4	4	4	4	4	4	3	4	4	4	4	4	4	4	4	3	4	3	3	4	4	4	4	4	4
395	CG	Yang Sisurat	2	33	1	5	6000	183.15	4	4	5	5	5	4	5	4	4	5	4	4	4	4	4	4	5	4	5	4	4	4	5	5	5	4	4	4	4
396	CG	Yang Sisurat	2	23	1	5	5000	152.625	5	5	5	3	3	3	3	3	4	3	4	4	4	4	4	3	3	3	3	3	3	3	3	3	3	3	3	3	3
397	CG	Yang Sisurat	1	51	1	3	5000	152.625	5	5	5	3	3	3	3	3	4	3	4	4	4	4	4	3	3	3	3	3	3	3	3	3	3	3	3	3	3
398	CG	Yang Sisurat	2	56	1	3	4000	122.1	4	4	4	4	4	4	4	4	4	4	4	4	4	4	4	4	4	4	4	4	4	4	4	4	4	4	4	4	4
399	CG	Wapi Pathum	2	48	1	3	5000	152.625	5	4	4	4	4	4	4	4	4	4	4	4	4	4	3	4	4	4	3	4	4	4	4	4	4	3	4	4	4
400	CG	Wapi Pathum	1	66	1	2	2000	61.0501	5	5	4	4	5	5	4	3	5	3	4	4	3	3	4	4	3	3	4	2	3	3	3	3	3	4	3	3	4
401	CG	Wapi Pathum	2	30	1	4	1000	30.525	4	4	4	4	4	4	4	4	4	4	5	5	4	4	4	4	4	4	4	2	4	4	3	4	4	4	4	4	4
402	CG	Wapi Pathum	2	58	1	3	4000	122.1	4	4	4	4	4	4	5	4	4	4	3	4	4	4	4	4	4	4	4	2	4	3	3	3	4	4	3	4	4

## Sheet: Knowledge (Before) (n=340)
No.	1.A finger prick is one method for testing blood sugar levels.	2. Before a meal, the normal blood sugar level is 100 mg/L	3. Blood pressure has two numeric values: the top and bottom numbers.	4. Normal blood pressure is not more than 120/80 mmHg.	5. Caring for the elderly is the same as caring for children.	6. We use the 2Q and 9Q assessment tools to screen for hypertension	7. If the elderly have trouble hearing or are incapable of hearing, you should shout to help them hear more clearly.	8. In old age, energy metabolism decreases, so the elderly should receive a variety of foods from all 5 food groups, but in smaller portions than young adults.	9. If the elderly have chronic constipation, the caregiver should give them laxatives every day to prevent abdominal discomfort and bloating.	10. If you experience joint or muscle pain during exercise, you should stop exercising immediately.	11. When brushing the elderly's teeth, the caregiver should also clean the cheeks, gums, and tongue.	12. Painting different floor levels in a home with elderly residents in contrasting colors can cause dizziness and increase the elderly's risk of falls.	13. When cleaning the elderly's genital area, you should wipe from bottom to top.	14. Position the elderly with their head raised to facilitate easier swallowing and prevent choking.	15. The normal body temperature is 37.6-38.4 degrees Celsius.	16. The assessment of activities of daily living (ADL) has a total of 90 items.	17. You can calculate the body mass index (BMI) using your weight and waist circumference.	18. The principle of giving medication to the elderly is the right disease, the right person, the right time, the right method, and the right dosage.	19. The ADL assessment aids in the screening and appropriate care planning for those with dependence.	20. Patients receiving tube feeding do not need to practice oral hygiene.
1	1	1	1	1	1	1	1	1	1	1	1	1	1	1	1	1	1	1	1	1
2	1	1	1	1	1	1	1	1	1	1	1	1	1	1	1	1	1	1	1	1
3	1	1	1	1	1	1	1	1	1	1	1	1	1	1	1	1	1	1	1	1
4	1	1	1	1	1	1	1	1	1	1	1	1	1	1	1	1	1	1	1	1
5	1	1	1	1	1	1	1	1	1	1	1	1	1	1	1	1	1	1	1	1
6	1	1	1	1	1	1	1	1	1	1	1	1	1	1	1	1	1	1	1	1
7	1	1	1	1	1	1	1	1	1	1	1	1	1	1	1	1	1	1	1	1
8	1	1	1	1	1	1	1	1	1	1	1	1	1	1	1	1	1	1	1	1
9	1	1	1	1	1	1	1	1	1	1	1	1	1	1	1	1	1	1	1	1
10	1	1	1	1	1	1	1	1	1	1	1	1	1	1	1	1	1	1	1	1
11	1	1	1	1	1	1	1	1	1	1	1	1	1	1	1	1	1	1	1	1
12	1	1	1	1	1	1	1	1	1	1	1	1	1	1	1	1	1	1	1	1
13	1	1	1	1	1	1	1	1	1	1	1	1	1	1	1	1	1	1	1	1
14	1	1	1	1	1	1	1	1	1	1	1	1	1	1	1	1	1	1	1	1
15	1	1	1	1	1	1	1	1	1	1	1	1	1	1	1	1	1	1	1	1
16	1	1	1	1	1	1	1	1	1	1	1	1	1	1	1	1	1	1	1	1
17	1	1	1	1	1	1	1	1	1	1	1	1	1	1	1	1	1	1	1	1
18	1	1	1	1	1	1	1	1	1	1	1	1	1	1	1	1	1	1	1	1
19	1	1	1	1	1	1	1	1	1	1	1	1	1	1	1	1	1	1	1	1
20	1	1	1	1	1	1	1	1	1	1	1	1	1	1	1	1	1	1	1	1
21	1	1	1	1	1	1	1	1	1	1	1	1	1	1	1	1	1	1	1	1
22	1	1	1	1	1	1	1	1	1	1	1	1	1	1	1	1	1	1	1	1
23	1	1	1	1	1	1	1	1	1	1	1	1	1	1	1	1	1	1	1	1
24	1	1	1	1	1	1	1	1	1	1	1	1	1	1	1	1	1	1	1	1
25	1	1	1	1	1	1	1	1	1	1	1	1	1	1	1	1	1	1	1	1
26	1	1	1	1	1	1	1	1	1	1	1	1	1	1	1	1	1	1	1	1
27	1	1	1	1	1	1	1	1	1	1	1	1	1	1	1	1	1	1	1	1
28	1	1	1	1	1	1	1	1	1	1	1	1	1	1	1	1	1	1	1	1
29	1	1	1	1	1	1	1	1	1	1	1	1	1	1	1	1	1	1	1	1
30	1	1	1	1	1	1	1	1	1	1	1	1	1	1	1	1	1	1	1	1
31	1	1	1	1	1	1	1	1	1	1	1	1	1	1	1	1	1	1	1	1
32	1	1	1	1	1	1	1	1	1	1	1	1	1	1	1	1	1	1	1	1
33	1	1	1	1	1	1	1	1	1	1	1	1	1	1	1	1	1	1	1	1
34	1	1	1	1	1	1	1	1	1	1	1	1	1	1	1	1	1	1	1	1
35	1	1	1	1	1	1	1	1	1	1	1	1	1	1	1	1	1	1	1	1
36	1	1	1	1	1	1	1	1	1	1	1	1	1	1	1	1	1	1	1	1
37	1	1	1	1	1	1	1	1	1	1	1	1	1	1	1	1	1	1	1	1
38	1	1	1	1	1	1	1	1	1	1	1	1	1	1	1	1	1	1	1	1
39	1	1	1	1	1	1	1	1	1	1	1	1	1	1	1	1	1	1	1	1
40	1	1	1	1	1	1	1	1	1	1	1	1	1	1	1	1	1	1	1	1
41	1	1	1	1	1	1	1	1	1	1	1	1	1	1	1	1	1	1	1	1
42	1	1	1	1	1	1	1	1	1	1	1	1	1	1	1	1	1	1	1	1
43	1	1	1	1	1	1	1	1	1	1	1	1	1	1	1	1	1	1	1	1
44	1	1	1	1	1	1	1	1	1	1	1	1	1	1	1	1	1	1	1	1
45	1	1	1	1	1	1	0	1	1	1	1	1	1	0	1	1	1	1	1	1
46	1	1	1	1	1	1	0	1	1	1	1	1	1	0	1	1	1	1	1	1
47	1	1	1	1	1	1	0	1	1	1	1	1	1	0	1	1	1	1	1	1
48	1	1	1	1	1	1	0	1	1	1	1	1	1	0	1	1	1	1	1	1
49	1	1	1	1	1	1	0	1	1	1	1	1	1	0	1	1	1	1	1	1
50	1	1	1	1	1	1	0	1	1	1	1	1	1	0	1	1	1	1	1	1
51	1	1	1	1	1	1	0	1	1	1	1	1	1	0	1	1	1	1	1	1
52	1	1	1	1	1	1	0	1	1	1	1	1	1	0	1	1	1	1	1	1
53	1	1	1	1	1	1	0	1	1	1	1	1	1	0	1	1	1	1	1	1
54	1	1	1	1	1	1	0	1	1	1	1	1	1	0	1	1	1	1	1	1
55	1	1	1	1	1	1	0	1	1	1	1	1	1	0	1	1	1	1	1	1
56	1	1	1	1	1	1	0	1	1	1	1	1	1	0	1	1	1	1	1	1
57	1	1	1	1	1	1	0	1	1	1	1	1	1	0	1	1	1	1	1	1
58	1	1	1	1	1	1	0	1	1	1	1	1	1	0	1	1	1	1	1	1
59	1	1	1	1	1	1	0	1	1	1	1	1	1	0	1	1	1	1	1	1
60	1	1	1	1	0	1	0	1	1	1	1	0	1	0	1	1	1	1	0	1
61	1	1	1	1	0	1	0	1	1	1	1	0	1	0	1	1	1	1	0	1
62	1	1	1	1	0	1	0	1	1	1	1	0	1	0	1	1	1	1	0	1
63	1	1	1	1	0	1	0	1	1	1	1	0	1	0	1	1	1	1	0	1
64	1	1	1	1	0	1	0	1	1	1	1	0	1	0	1	1	1	1	0	1
65	1	1	1	1	0	1	0	1	1	1	1	0	1	0	1	1	1	1	0	1
66	1	1	1	1	0	1	0	1	1	1	1	0	1	0	1	1	1	1	0	1
67	1	1	1	1	0	1	0	1	1	1	1	0	1	0	1	1	1	1	0	1
68	1	1	1	1	0	1	0	1	1	1	1	0	1	0	1	1	1	1	0	1
69	1	1	1	1	0	1	0	1	1	1	1	0	1	0	1	1	1	1	0	1
70	1	1	1	1	0	1	0	1	1	1	1	0	1	0	1	1	1	1	0	1
71	1	1	1	1	0	1	0	1	1	1	1	0	1	0	1	1	1	1	0	1
72	1	1	1	1	0	1	0	1	1	1	1	0	1	0	1	1	1	1	0	1
73	1	1	1	1	0	1	0	1	1	1	1	0	1	0	1	1	1	1	0	1
74	1	1	1	1	0	1	0	1	1	1	1	0	1	0	1	1	1	1	0	1
75	1	1	1	1	0	1	0	1	1	1	1	0	1	0	1	1	1	1	0	1
76	1	1	1	1	0	1	0	1	1	1	1	0	1	0	1	1	1	1	0	1
77	1	1	1	1	0	1	0	1	1	1	1	0	1	0	1	1	1	1	0	1
78	1	1	1	1	0	1	0	1	1	1	1	0	1	0	1	1	1	1	0	1
79	1	1	1	1	0	1	0	1	1	1	1	0	1	0	1	1	1	1	0	1
80	1	1	1	1	0	1	0	1	1	1	1	0	1	0	1	1	1	1	0	1
81	1	1	1	1	0	1	0	1	1	1	1	0	1	0	1	1	1	1	0	1
82	1	1	1	1	0	1	0	1	1	1	1	0	1	0	1	1	1	1	0	1
83	1	1	1	1	0	1	0	1	1	1	1	0	1	0	1	1	1	1	0	1
84	1	1	1	1	0	1	0	1	1	1	1	0	1	0	1	1	1	1	0	1
85	1	1	1	1	0	1	0	1	1	1	1	0	1	0	1	1	1	1	0	1
86	1	1	1	1	0	1	0	1	1	1	1	0	1	0	1	1	1	1	0	1
87	1	1	1	1	0	1	0	1	1	1	1	0	1	0	1	1	1	1	0	1
88	1	1	1	1	0	1	0	1	1	1	1	0	1	0	1	1	1	1	0	1
89	1	1	1	1	0	1	0	1	1	1	1	0	1	0	1	1	1	1	0	1
90	1	1	1	1	0	1	0	1	1	1	1	0	1	0	1	1	1	1	0	1
91	1	1	1	1	0	1	0	1	1	1	1	0	1	0	1	1	1	1	0	1
92	1	1	1	1	0	1	0	1	1	1	1	0	1	0	1	1	1	1	0	1
93	1	1	1	1	0	1	0	1	1	1	1	0	1	0	1	1	1	1	0	1
94	1	1	1	1	0	1	0	1	1	1	1	0	1	0	1	1	1	1	0	1
95	1	1	1	1	0	1	0	1	1	1	1	0	1	0	1	1	1	1	0	1
96	1	1	1	1	0	1	0	1	1	1	1	0	1	0	1	1	1	1	0	1
97	1	1	1	1	0	1	0	1	1	1	1	0	1	0	1	1	1	1	0	1
98	1	1	1	1	0	1	0	1	1	1	1	0	1	0	1	1	1	1	0	1
99	1	1	1	1	0	1	0	1	1	1	1	0	1	0	1	1	1	1	0	1
100	1	1	1	1	0	1	0	1	1	1	1	0	1	0	1	1	1	1	0	1
101	1	1	1	1	0	1	0	1	1	1	1	0	1	0	1	1	1	1	0	1
102	1	1	1	1	0	1	0	1	1	1	1	0	1	0	1	1	1	1	0	1
103	1	1	1	1	0	1	0	1	1	1	1	0	1	0	1	1	1	1	0	1
104	1	1	1	1	0	1	0	1	1	1	1	0	1	0	1	1	1	1	0	1
105	1	1	1	1	0	1	0	1	1	1	1	0	1	0	1	1	1	1	0	1
106	1	1	1	1	0	1	0	1	1	1	1	0	1	0	1	1	1	1	0	1
107	1	1	1	1	0	1	0	1	1	1	1	0	1	0	1	1	1	1	0	1
108	1	1	1	1	0	1	0	1	1	1	1	0	1	0	1	1	1	1	0	1
109	1	1	1	1	0	1	0	1	1	1	1	0	1	0	1	1	1	1	0	1
110	1	1	1	1	0	1	0	1	1	1	1	0	1	0	1	1	1	1	0	1
111	1	1	1	1	0	1	0	1	1	1	1	0	1	0	1	1	1	1	0	1
112	1	1	1	1	0	1	0	1	1	1	1	0	1	0	1	1	1	1	0	1
113	1	1	1	1	0	1	0	1	1	1	1	0	1	0	1	1	1	1	0	1
114	1	1	1	1	0	1	0	1	1	1	1	0	1	0	1	1	1	1	0	1
115	1	1	1	1	0	1	0	1	1	1	1	0	1	0	1	1	1	1	0	1
116	1	1	1	1	0	1	0	1	1	1	1	0	1	0	1	1	1	1	0	1
117	1	1	1	1	0	1	0	1	1	1	1	0	1	0	1	1	1	1	0	1
118	1	1	1	1	0	1	0	1	1	1	1	0	1	0	1	1	1	1	0	1
119	1	1	1	1	0	1	0	1	1	1	1	0	1	0	1	1	1	1	0	1
120	1	1	1	1	0	1	0	1	1	1	1	0	1	0	1	1	1	1	0	1
121	1	1	1	1	0	1	0	1	1	1	1	0	1	0	1	1	1	1	0	1
122	1	1	1	1	0	1	0	1	1	1	1	0	1	0	1	1	1	1	0	1
123	1	1	1	1	0	1	0	1	1	1	1	0	1	0	1	1	1	1	0	1
124	1	1	1	1	0	1	0	1	1	1	1	0	1	0	1	1	1	1	0	1
125	1	1	1	1	0	1	0	1	1	1	1	0	1	0	1	1	1	1	0	1
126	1	1	1	1	0	1	0	1	1	1	1	0	1	0	1	1	1	1	0	1
127	1	1	1	1	0	1	0	1	1	1	1	0	1	0	1	1	1	1	0	1
128	1	1	1	1	0	1	0	1	1	1	1	0	1	0	1	1	1	1	0	1
129	1	1	1	1	0	1	0	1	1	1	1	0	1	0	1	1	1	1	0	1
130	0	1	1	1	0	1	0	0	1	1	1	0	1	0	0	1	1	1	0	1
131	0	1	1	1	0	1	0	0	1	1	1	0	1	0	0	1	1	1	0	1
132	0	1	1	1	0	1	0	0	1	1	1	0	1	0	0	1	1	1	0	1
133	0	1	1	1	0	1	0	0	1	1	1	0	1	0	0	1	1	1	0	1
134	0	1	1	1	0	1	0	0	1	1	1	0	1	0	0	1	1	1	0	1
135	0	1	1	1	0	1	0	0	1	1	1	0	1	0	0	1	1	1	0	1
136	0	1	1	1	0	1	0	0	1	1	1	0	1	0	0	1	1	1	0	1
137	0	1	1	1	0	1	0	0	1	1	1	0	1	0	0	1	1	1	0	1
138	0	1	1	1	0	1	0	0	1	1	1	0	1	0	0	1	1	1	0	1
139	0	1	1	1	0	1	0	0	1	1	1	0	1	0	0	1	1	1	0	1
140	0	1	1	1	0	1	0	0	1	1	1	0	1	0	0	1	1	1	0	1
141	0	1	1	1	0	1	0	0	1	1	1	0	1	0	0	1	1	1	0	1
142	0	1	1	1	0	1	0	0	1	1	1	0	1	0	0	1	1	1	0	1
143	0	1	1	1	0	1	0	0	1	1	1	0	1	0	0	1	1	1	0	1
144	0	1	1	1	0	1	0	0	1	1	1	0	1	0	0	1	1	1	0	1
145	0	1	1	1	0	1	0	0	1	1	1	0	1	0	0	1	1	1	0	1
146	0	1	1	1	0	1	0	0	1	1	1	0	1	0	0	1	1	1	0	1
147	0	1	1	1	0	1	0	0	1	1	1	0	1	0	0	1	1	1	0	1
148	0	1	0	1	0	1	0	0	1	0	1	0	1	0	0	1	0	1	0	1
149	0	1	0	1	0	1	0	0	1	0	1	0	1	0	0	1	0	1	0	1
150	0	1	0	1	0	1	0	0	1	0	1	0	1	0	0	1	0	1	0	1
151	0	1	0	1	0	1	0	0	1	0	1	0	1	0	0	1	0	1	0	1
152	0	1	0	1	0	1	0	0	1	0	1	0	1	0	0	1	0	1	0	1
153	0	1	0	1	0	1	0	0	1	0	1	0	1	0	0	1	0	1	0	1
154	0	1	0	1	0	1	0	0	1	0	1	0	1	0	0	1	0	1	0	1
155	0	1	0	1	0	1	0	0	1	0	1	0	1	0	0	1	0	1	0	1
156	0	1	0	1	0	1	0	0	1	0	1	0	1	0	0	1	0	1	0	1
157	0	1	0	1	0	1	0	0	1	0	1	0	1	0	0	1	0	1	0	1
158	0	1	0	1	0	1	0	0	1	0	1	0	1	0	0	1	0	1	0	1
159	0	1	0	1	0	1	0	0	1	0	1	0	1	0	0	1	0	1	0	1
160	0	1	0	1	0	1	0	0	1	0	1	0	1	0	0	1	0	1	0	1
161	0	1	0	1	0	1	0	0	1	0	1	0	1	0	0	1	0	1	0	1
162	0	1	0	1	0	1	0	0	1	0	1	0	1	0	0	1	0	1	0	1
163	0	1	0	1	0	1	0	0	1	0	1	0	1	0	0	1	0	1	0	1
164	0	1	0	1	0	1	0	0	1	0	1	0	1	0	0	1	0	1	0	1
165	0	1	0	1	0	1	0	0	1	0	1	0	1	0	0	1	0	1	0	1
166	0	1	0	1	0	1	0	0	1	0	1	0	1	0	0	1	0	1	0	1
167	0	1	0	1	0	1	0	0	1	0	1	0	1	0	0	1	0	1	0	1
168	0	1	0	1	0	1	0	0	1	0	1	0	1	0	0	1	0	1	0	1
169	0	1	0	1	0	1	0	0	1	0	1	0	1	0	0	1	0	1	0	1
170	0	1	0	1	0	1	0	0	1	0	1	0	1	0	0	1	0	1	0	1
171	0	1	0	1	0	1	0	0	1	0	1	0	1	0	0	1	0	1	0	1
172	0	1	0	1	0	1	0	0	1	0	1	0	1	0	0	1	0	1	0	1
173	0	1	0	1	0	1	0	0	1	0	1	0	1	0	0	1	0	1	0	1
174	0	1	0	1	0	1	0	0	1	0	1	0	1	0	0	1	0	1	0	1
175	0	1	0	1	0	1	0	0	1	0	1	0	1	0	0	1	0	1	0	1
176	0	1	0	1	0	1	0	0	1	0	1	0	1	0	0	1	0	1	0	1
177	0	1	0	1	0	1	0	0	1	0	1	0	1	0	0	1	0	1	0	1
178	0	1	0	1	0	1	0	0	1	0	1	0	1	0	0	1	0	1	0	1
179	0	1	0	1	0	1	0	0	1	0	1	0	1	0	0	1	0	1	0	1
180	0	1	0	1	0	1	0	0	1	0	1	0	1	0	0	1	0	1	0	1
181	0	1	0	1	0	1	0	0	1	0	1	0	1	0	0	1	0	1	0	1
182	0	1	0	1	0	1	0	0	1	0	1	0	1	0	0	1	0	1	0	1
183	0	1	0	1	0	1	0	0	1	0	1	0	1	0	0	1	0	1	0	1
184	0	1	0	1	0	1	0	0	1	0	1	0	1	0	0	1	0	1	0	1
185	0	1	0	1	0	1	0	0	1	0	1	0	1	0	0	1	0	1	0	1
186	0	1	0	1	0	1	0	0	1	0	1	0	1	0	0	1	0	1	0	1
187	0	1	0	1	0	1	0	0	1	0	1	0	1	0	0	1	0	1	0	1
188	0	1	0	1	0	1	0	0	1	0	1	0	1	0	0	1	0	1	0	1
189	0	1	0	1	0	1	0	0	1	0	1	0	1	0	0	1	0	1	0	1
190	0	1	0	1	0	1	0	0	1	0	1	0	1	0	0	1	0	1	0	1
191	0	1	0	1	0	1	0	0	1	0	1	0	1	0	0	1	0	1	0	1
192	0	1	0	1	0	1	0	0	1	0	1	0	1	0	0	1	0	1	0	1
193	0	1	0	1	0	1	0	0	1	0	1	0	1	0	0	1	0	1	0	1
194	0	1	0	1	0	1	0	0	1	0	1	0	1	0	0	1	0	1	0	1
195	0	1	0	1	0	1	0	0	1	0	1	0	1	0	0	1	0	1	0	1
196	0	1	0	1	0	1	0	0	1	0	1	0	1	0	0	1	0	1	0	1
197	0	1	0	1	0	1	0	0	1	0	1	0	1	0	0	1	0	1	0	1
198	0	1	0	1	0	1	0	0	1	0	1	0	1	0	0	1	0	1	0	1
199	0	1	0	1	0	1	0	0	1	0	1	0	1	0	0	1	0	1	0	1
200	0	1	0	1	0	1	0	0	1	0	1	0	1	0	0	1	0	1	0	1
201	0	1	0	1	0	1	0	0	1	0	1	0	1	0	0	1	0	1	0	1
202	0	1	0	1	0	1	0	0	1	0	1	0	1	0	0	1	0	1	0	1
203	0	1	0	1	0	1	0	0	1	0	1	0	1	0	0	1	0	1	0	1
204	0	1	0	1	0	1	0	0	1	0	1	0	1	0	0	1	0	1	0	1
205	0	1	0	1	0	1	0	0	1	0	1	0	1	0	0	1	0	1	0	1
206	0	1	0	1	0	1	0	0	1	0	1	0	1	0	0	1	0	1	0	1
207	0	1	0	1	0	1	0	0	1	0	1	0	1	0	0	1	0	1	0	1
208	0	1	0	1	0	1	0	0	1	0	1	0	1	0	0	1	0	1	0	1
209	0	1	0	1	0	1	0	0	1	0	1	0	1	0	0	1	0	1	0	1
210	0	0	0	1	0	1	0	0	0	0	1	0	1	0	0	0	0	1	0	1
211	0	0	0	1	0	1	0	0	0	0	1	0	1	0	0	0	0	1	0	1
212	0	0	0	1	0	1	0	0	0	0	1	0	1	0	0	0	0	1	0	1
213	0	0	0	1	0	1	0	0	0	0	1	0	1	0	0	0	0	1	0	1
214	0	0	0	1	0	1	0	0	0	0	1	0	1	0	0	0	0	1	0	1
215	0	0	0	1	0	1	0	0	0	0	1	0	1	0	0	0	0	1	0	1
216	0	0	0	1	0	1	0	0	0	0	1	0	1	0	0	0	0	1	0	1
217	0	0	0	1	0	1	0	0	0	0	1	0	1	0	0	0	0	1	0	1
218	0	0	0	1	0	1	0	0	0	0	1	0	1	0	0	0	0	1	0	1
219	0	0	0	1	0	1	0	0	0	0	1	0	1	0	0	0	0	1	0	1
220	0	0	0	1	0	1	0	0	0	0	1	0	1	0	0	0	0	1	0	1
221	0	0	0	1	0	1	0	0	0	0	1	0	1	0	0	0	0	1	0	1
222	0	0	0	1	0	1	0	0	0	0	1	0	1	0	0	0	0	1	0	1
223	0	0	0	1	0	1	0	0	0	0	1	0	1	0	0	0	0	1	0	1
224	0	0	0	1	0	1	0	0	0	0	1	0	1	0	0	0	0	1	0	1
225	0	0	0	1	0	1	0	0	0	0	1	0	1	0	0	0	0	1	0	1
226	0	0	0	1	0	1	0	0	0	0	1	0	1	0	0	0	0	1	0	1
227	0	0	0	1	0	1	0	0	0	0	1	0	1	0	0	0	0	1	0	1
228	0	0	0	1	0	1	0	0	0	0	1	0	1	0	0	0	0	1	0	1
229	0	0	0	1	0	1	0	0	0	0	1	0	1	0	0	0	0	1	0	1
230	0	0	0	1	0	1	0	0	0	0	1	0	1	0	0	0	0	1	0	1
231	0	0	0	1	0	1	0	0	0	0	1	0	1	0	0	0	0	1	0	1
232	0	0	0	1	0	1	0	0	0	0	1	0	1	0	0	0	0	1	0	1
233	0	0	0	1	0	1	0	0	0	0	1	0	1	0	0	0	0	1	0	1
234	0	0	0	1	0	1	0	0	0	0	1	0	1	0	0	0	0	1	0	1
235	0	0	0	1	0	1	0	0	0	0	1	0	1	0	0	0	0	1	0	1
236	0	0	0	1	0	1	0	0	0	0	1	0	1	0	0	0	0	1	0	1
237	0	0	0	1	0	1	0	0	0	0	1	0	1	0	0	0	0	1	0	1
238	0	0	0	1	0	1	0	0	0	0	1	0	1	0	0	0	0	1	0	1
239	0	0	0	1	0	1	0	0	0	0	1	0	1	0	0	0	0	1	0	1
240	0	0	0	1	0	1	0	0	0	0	1	0	1	0	0	0	0	1	0	1
241	0	0	0	1	0	1	0	0	0	0	1	0	1	0	0	0	0	1	0	1
242	0	0	0	1	0	1	0	0	0	0	1	0	1	0	0	0	0	1	0	1
243	0	0	0	1	0	1	0	0	0	0	1	0	1	0	0	0	0	1	0	1
244	0	0	0	1	0	1	0	0	0	0	1	0	1	0	0	0	0	1	0	1
245	0	0	0	1	0	1	0	0	0	0	1	0	1	0	0	0	0	1	0	1
246	0	0	0	1	0	1	0	0	0	0	1	0	1	0	0	0	0	1	0	1
247	0	0	0	1	0	1	0	0	0	0	1	0	1	0	0	0	0	1	0	1
248	0	0	0	1	0	1	0	0	0	0	1	0	1	0	0	0	0	1	0	1
249	0	0	0	1	0	1	0	0	0	0	1	0	1	0	0	0	0	1	0	1
250	0	0	0	1	0	1	0	0	0	0	1	0	1	0	0	0	0	1	0	1
251	0	0	0	1	0	1	0	0	0	0	1	0	1	0	0	0	0	1	0	1
252	0	0	0	1	0	1	0	0	0	0	1	0	1	0	0	0	0	1	0	1
253	0	0	0	1	0	1	0	0	0	0	1	0	1	0	0	0	0	1	0	1
254	0	0	0	1	0	1	0	0	0	0	1	0	1	0	0	0	0	1	0	1
255	0	0	0	1	0	1	0	0	0	0	1	0	1	0	0	0	0	1	0	1
256	0	0	0	1	0	1	0	0	0	0	1	0	1	0	0	0	0	1	0	1
257	0	0	0	1	0	1	0	0	0	0	1	0	1	0	0	0	0	1	0	1
258	0	0	0	1	0	1	0	0	0	0	1	0	1	0	0	0	0	1	0	1
259	0	0	0	1	0	1	0	0	0	0	1	0	1	0	0	0	0	1	0	1
260	0	0	0	1	0	1	0	0	0	0	1	0	1	0	0	0	0	1	0	1
261	0	0	0	1	0	1	0	0	0	0	1	0	1	0	0	0	0	1	0	1
262	0	0	0	1	0	1	0	0	0	0	1	0	1	0	0	0	0	1	0	1
263	0	0	0	1	0	1	0	0	0	0	1	0	1	0	0	0	0	1	0	1
264	0	0	0	1	0	1	0	0	0	0	1	0	1	0	0	0	0	1	0	1
265	0	0	0	1	0	1	0	0	0	0	1	0	1	0	0	0	0	1	0	1
266	0	0	0	1	0	1	0	0	0	0	1	0	1	0	0	0	0	1	0	1
267	0	0	0	1	0	1	0	0	0	0	1	0	1	0	0	0	0	1	0	1
268	0	0	0	1	0	1	0	0	0	0	1	0	1	0	0	0	0	1	0	1
269	0	0	0	1	0	1	0	0	0	0	1	0	1	0	0	0	0	1	0	1
270	0	0	0	1	0	1	0	0	0	0	1	0	1	0	0	0	0	1	0	1
271	0	0	0	1	0	1	0	0	0	0	1	0	1	0	0	0	0	1	0	1
272	0	0	0	1	0	1	0	0	0	0	1	0	1	0	0	0	0	1	0	1
273	0	0	0	1	0	1	0	0	0	0	1	0	1	0	0	0	0	1	0	1
274	0	0	0	1	0	0	0	0	0	0	1	0	0	0	0	0	0	1	0	0
275	0	0	0	1	0	0	0	0	0	0	1	0	0	0	0	0	0	1	0	0
276	0	0	0	1	0	0	0	0	0	0	1	0	0	0	0	0	0	1	0	0
277	0	0	0	1	0	0	0	0	0	0	1	0	0	0	0	0	0	1	0	0
278	0	0	0	1	0	0	0	0	0	0	1	0	0	0	0	0	0	1	0	0
279	0	0	0	1	0	0	0	0	0	0	1	0	0	0	0	0	0	1	0	0
280	0	0	0	1	0	0	0	0	0	0	1	0	0	0	0	0	0	1	0	0
281	0	0	0	1	0	0	0	0	0	0	1	0	0	0	0	0	0	1	0	0
282	0	0	0	1	0	0	0	0	0	0	1	0	0	0	0	0	0	1	0	0
283	0	0	0	1	0	0	0	0	0	0	1	0	0	0	0	0	0	1	0	0
284	0	0	0	1	0	0	0	0	0	0	1	0	0	0	0	0	0	1	0	0
285	0	0	0	1	0	0	0	0	0	0	1	0	0	0	0	0	0	1	0	0
286	0	0	0	1	0	0	0	0	0	0	1	0	0	0	0	0	0	1	0	0
287	0	0	0	1	0	0	0	0	0	0	1	0	0	0	0	0	0	1	0	0
288	0	0	0	1	0	0	0	0	0	0	1	0	0	0	0	0	0	1	0	0
289	0	0	0	1	0	0	0	0	0	0	1	0	0	0	0	0	0	1	0	0
290	0	0	0	1	0	0	0	0	0	0	1	0	0	0	0	0	0	1	0	0
291	0	0	0	1	0	0	0	0	0	0	1	0	0	0	0	0	0	1	0	0
292	0	0	0	0	0	0	0	0	0	0	0	0	0	0	0	0	0	0	0	0
293	0	0	0	0	0	0	0	0	0	0	0	0	0	0	0	0	0	0	0	0
294	0	0	0	0	0	0	0	0	0	0	0	0	0	0	0	0	0	0	0	0
295	0	0	0	0	0	0	0	0	0	0	0	0	0	0	0	0	0	0	0	0
296	0	0	0	0	0	0	0	0	0	0	0	0	0	0	0	0	0	0	0	0
297	0	0	0	0	0	0	0	0	0	0	0	0	0	0	0	0	0	0	0	0
298	0	0	0	0	0	0	0	0	0	0	0	0	0	0	0	0	0	0	0	0
299	0	0	0	0	0	0	0	0	0	0	0	0	0	0	0	0	0	0	0	0
300	0	0	0	0	0	0	0	0	0	0	0	0	0	0	0	0	0	0	0	0
301	0	0	0	0	0	0	0	0	0	0	0	0	0	0	0	0	0	0	0	0
302	0	0	0	0	0	0	0	0	0	0	0	0	0	0	0	0	0	0	0	0
303	0	0	0	0	0	0	0	0	0	0	0	0	0	0	0	0	0	0	0	0
304	0	0	0	0	0	0	0	0	0	0	0	0	0	0	0	0	0	0	0	0
305	0	0	0	0	0	0	0	0	0	0	0	0	0	0	0	0	0	0	0	0
306	0	0	0	0	0	0	0	0	0	0	0	0	0	0	0	0	0	0	0	0
307	0	0	0	0	0	0	0	0	0	0	0	0	0	0	0	0	0	0	0	0
308	0	0	0	0	0	0	0	0	0	0	0	0	0	0	0	0	0	0	0	0
309	0	0	0	0	0	0	0	0	0	0	0	0	0	0	0	0	0	0	0	0
310	0	0	0	0	0	0	0	0	0	0	0	0	0	0	0	0	0	0	0	0
311	0	0	0	0	0	0	0	0	0	0	0	0	0	0	0	0	0	0	0	0
312	0	0	0	0	0	0	0	0	0	0	0	0	0	0	0	0	0	0	0	0
313	0	0	0	0	0	0	0	0	0	0	0	0	0	0	0	0	0	0	0	0
314	0	0	0	0	0	0	0	0	0	0	0	0	0	0	0	0	0	0	0	0
315	0	0	0	0	0	0	0	0	0	0	0	0	0	0	0	0	0	0	0	0
316	0	0	0	0	0	0	0	0	0	0	0	0	0	0	0	0	0	0	0	0
317	0	0	0	0	0	0	0	0	0	0	0	0	0	0	0	0	0	0	0	0
318	0	0	0	0	0	0	0	0	0	0	0	0	0	0	0	0	0	0	0	0
319	0	0	0	0	0	0	0	0	0	0	0	0	0	0	0	0	0	0	0	0
320	0	0	0	0	0	0	0	0	0	0	0	0	0	0	0	0	0	0	0	0
321	0	0	0	0	0	0	0	0	0	0	0	0	0	0	0	0	0	0	0	0
322	0	0	0	0	0	0	0	0	0	0	0	0	0	0	0	0	0	0	0	0
323	0	0	0	0	0	0	0	0	0	0	0	0	0	0	0	0	0	0	0	0
324	0	0	0	0	0	0	0	0	0	0	0	0	0	0	0	0	0	0	0	0
325	0	0	0	0	0	0	0	0	0	0	0	0	0	0	0	0	0	0	0	0
326	0	0	0	0	0	0	0	0	0	0	0	0	0	0	0	0	0	0	0	0
327	0	0	0	0	0	0	0	0	0	0	0	0	0	0	0	0	0	0	0	0
328	0	0	0	0	0	0	0	0	0	0	0	0	0	0	0	0	0	0	0	0
329	0	0	0	0	0	0	0	0	0	0	0	0	0	0	0	0	0	0	0	0
330	0	0	0	0	0	0	0	0	0	0	0	0	0	0	0	0	0	0	0	0
331	0	0	0	0	0	0	0	0	0	0	0	0	0	0	0	0	0	0	0	0
332	0	0	0	0	0	0	0	0	0	0	0	0	0	0	0	0	0	0	0	0
333	0	0	0	0	0	0	0	0	0	0	0	0	0	0	0	0	0	0	0	0
334	0	0	0	0	0	0	0	0	0	0	0	0	0	0	0	0	0	0	0	0
335	0	0	0	0	0	0	0	0	0	0	0	0	0	0	0	0	0	0	0	0
336	0	0	0	0	0	0	0	0	0	0	0	0	0	0	0	0	0	0	0	0
337	0	0	0	0	0	0	0	0	0	0	0	0	0	0	0	0	0	0	0	0
338	0	0	0	0	0	0	0	0	0	0	0	0	0	0	0	0	0	0	0	0
339	0	0	0	0	0	0	0	0	0	0	0	0	0	0	0	0	0	0	0	0
340	0	0	0	0	0	0	0	0	0	0	0	0	0	0	0	0	0	0	0	0
	#DIV/0!

## Sheet: Knowledge (After) (n=340)
No.	1.A finger prick is one method for testing blood sugar levels.	2. Before a meal, the normal blood sugar level is 100 mg/L	3. Blood pressure has two numeric values: the top and bottom numbers.	4. Normal blood pressure is not more than 120/80 mmHg.	5. Caring for the elderly is the same as caring for children.	6. We use the 2Q and 9Q assessment tools to screen for hypertension	7. If the elderly have trouble hearing or are incapable of hearing, you should shout to help them hear more clearly.	8. In old age, energy metabolism decreases, so the elderly should receive a variety of foods from all 5 food groups, but in smaller portions than young adults.	9. If the elderly have chronic constipation, the caregiver should give them laxatives every day to prevent abdominal discomfort and bloating.	10. If you experience joint or muscle pain during exercise, you should stop exercising immediately.	11. When brushing the elderly's teeth, the caregiver should also clean the cheeks, gums, and tongue.	12. Painting different floor levels in a home with elderly residents in contrasting colors can cause dizziness and increase the elderly's risk of falls.	13. When cleaning the elderly's genital area, you should wipe from bottom to top.	14. Position the elderly with their head raised to facilitate easier swallowing and prevent choking.	15. The normal body temperature is 37.6-38.4 degrees Celsius.	16. The assessment of activities of daily living (ADL) has a total of 90 items.	17. You can calculate the body mass index (BMI) using your weight and waist circumference.	18. The principle of giving medication to the elderly is the right disease, the right person, the right time, the right method, and the right dosage.	19. The ADL assessment aids in the screening and appropriate care planning for those with dependence.	20. Patients receiving tube feeding do not need to practice oral hygiene.
1	1	1	1	1	1	1	1	1	1	1	1	1	1	1	1	1	1	1	1	1
2	1	1	1	1	1	1	1	1	1	1	1	1	1	1	1	1	1	1	1	1
3	1	1	1	1	1	1	1	1	1	1	1	1	1	1	1	1	1	1	1	1
4	1	1	1	1	1	1	1	1	1	1	1	1	1	1	1	1	1	1	1	1
5	1	1	1	1	1	1	1	1	1	1	1	1	1	1	1	1	1	1	1	1
6	1	1	1	1	1	1	1	1	1	1	1	1	1	1	1	1	1	1	1	1
7	1	1	1	1	1	1	1	1	1	1	1	1	1	1	1	1	1	1	1	1
8	1	1	1	1	1	1	1	1	1	1	1	1	1	1	1	1	1	1	1	1
9	1	1	1	1	1	1	1	1	1	1	1	1	1	1	1	1	1	1	1	1
10	1	1	1	1	1	1	1	1	1	1	1	1	1	1	1	1	1	1	1	1
11	1	1	1	1	1	1	1	1	1	1	1	1	1	1	1	1	1	1	1	1
12	1	1	1	1	1	1	1	1	1	1	1	1	1	1	1	1	1	1	1	1
13	1	1	1	1	1	1	1	1	1	1	1	1	1	1	1	1	1	1	1	1
14	1	1	1	1	1	1	1	1	1	1	1	1	1	1	1	1	1	1	1	1
15	1	1	1	1	1	1	1	1	1	1	1	1	1	1	1	1	1	1	1	1
16	1	1	1	1	1	1	1	1	1	1	1	1	1	1	1	1	1	1	1	1
17	1	1	1	1	1	1	1	1	1	1	1	1	1	1	1	1	1	1	1	1
18	1	1	1	1	1	1	1	1	1	1	1	1	1	1	1	1	1	1	1	1
19	1	1	1	1	1	1	1	1	1	1	1	1	1	1	1	1	1	1	1	1
20	1	1	1	1	1	1	1	1	1	1	1	1	1	1	1	1	1	1	1	1
21	1	1	1	1	1	1	1	1	1	1	1	1	1	1	1	1	1	1	1	1
22	1	1	1	1	1	1	1	1	1	1	1	1	1	1	1	1	1	1	1	1
23	1	1	1	1	1	1	1	1	1	1	1	1	1	1	1	1	1	1	1	1
24	1	1	1	1	1	1	1	1	1	1	1	1	1	1	1	1	1	1	1	1
25	1	1	1	1	1	1	1	1	1	1	1	1	1	1	1	1	1	1	1	1
26	1	1	1	1	1	1	1	1	1	1	1	1	1	1	1	1	1	1	1	1
27	1	1	1	1	1	1	1	1	1	1	1	1	1	1	1	1	1	1	1	1
28	1	1	1	1	1	1	1	1	1	1	1	1	1	1	1	1	1	1	1	1
29	1	1	1	1	1	1	1	1	1	1	1	1	1	1	1	1	1	1	1	1
30	1	1	1	1	1	1	1	1	1	1	1	1	1	1	1	1	1	1	1	1
31	1	1	1	1	1	1	1	1	1	1	1	1	1	1	1	1	1	1	1	1
32	1	1	1	1	1	1	1	1	1	1	1	1	1	1	1	1	1	1	1	1
33	1	1	1	1	1	1	1	1	1	1	1	1	1	1	1	1	1	1	1	1
34	1	1	1	1	1	1	1	1	1	1	1	1	1	1	1	1	1	1	1	1
35	1	1	1	1	1	1	1	1	1	1	1	1	1	1	1	1	1	1	1	1
36	1	1	1	1	1	1	1	1	1	1	1	1	1	1	1	1	1	1	1	1
37	1	1	1	1	1	1	1	1	1	1	1	1	1	1	1	1	1	1	1	1
38	1	1	1	1	1	1	1	1	1	1	1	1	1	1	1	1	1	1	1	1
39	1	1	1	1	1	1	0	1	1	1	1	1	1	0	1	1	1	1	1	1
40	1	1	1	1	1	1	0	1	1	1	1	1	1	0	1	1	1	1	1	1
41	1	1	1	1	1	1	0	1	1	1	1	1	1	0	1	1	1	1	1	1
42	1	1	1	1	1	1	0	1	1	1	1	1	1	0	1	1	1	1	1	1
43	1	1	1	1	1	1	0	1	1	1	1	1	1	0	1	1	1	1	1	1
44	1	1	1	1	1	1	0	1	1	1	1	1	1	0	1	1	1	1	1	1
45	1	1	1	1	1	1	0	1	1	1	1	1	1	0	1	1	1	1	1	1
46	1	1	1	1	1	1	0	1	1	1	1	1	1	0	1	1	1	1	1	1
47	1	1	1	1	1	1	0	1	1	1	1	1	1	0	1	1	1	1	1	1
48	1	1	1	1	1	1	0	1	1	1	1	1	1	0	1	1	1	1	1	1
49	1	1	1	1	1	1	0	1	1	1	1	1	1	0	1	1	1	1	1	1
50	1	1	1	1	1	1	0	1	1	1	1	1	1	0	1	1	1	1	1	1
51	1	1	1	1	1	1	0	1	1	1	1	1	1	0	1	1	1	1	1	1
52	1	1	1	1	1	1	0	1	1	1	1	1	1	0	1	1	1	1	1	1
53	1	1	1	1	1	1	0	1	1	1	1	1	1	0	1	1	1	1	1	1
54	1	1	1	1	1	1	0	1	1	1	1	1	1	0	1	1	1	1	1	1
55	1	1	1	1	1	1	0	1	1	1	1	1	1	0	1	1	1	1	1	1
56	1	1	1	1	1	1	0	1	1	1	1	1	1	0	1	1	1	1	1	1
57	1	1	1	1	1	1	0	1	1	1	1	1	1	0	1	1	1	1	1	1
58	1	1	1	1	1	1	0	1	1	1	1	1	1	0	1	1	1	1	1	1
59	1	1	1	1	1	1	0	1	1	1	1	1	1	0	1	1	1	1	1	1
60	1	1	1	1	1	1	0	1	1	1	1	1	1	0	1	1	1	1	1	1
61	1	1	1	1	1	1	0	1	1	1	1	1	1	0	1	1	1	1	1	1
62	1	1	1	1	0	1	0	1	1	1	1	0	1	0	1	1	1	1	0	1
63	1	1	1	1	0	1	0	1	1	1	1	0	1	0	1	1	1	1	0	1
64	1	1	1	1	0	1	0	1	1	1	1	0	1	0	1	1	1	1	0	1
65	1	1	1	1	0	1	0	1	1	1	1	0	1	0	1	1	1	1	0	1
66	1	1	1	1	0	1	0	1	1	1	1	0	1	0	1	1	1	1	0	1
67	1	1	1	1	0	1	0	1	1	1	1	0	1	0	1	1	1	1	0	1
68	1	1	1	1	0	1	0	1	1	1	1	0	1	0	1	1	1	1	0	1
69	1	1	1	1	0	1	0	1	1	1	1	0	1	0	1	1	1	1	0	1
70	1	1	1	1	0	1	0	1	1	1	1	0	1	0	1	1	1	1	0	1
71	1	1	1	1	0	1	0	1	1	1	1	0	1	0	1	1	1	1	0	1
72	1	1	1	1	0	1	0	1	1	1	1	0	1	0	1	1	1	1	0	1
73	1	1	1	1	0	1	0	1	1	1	1	0	1	0	1	1	1	1	0	1
74	1	1	1	1	0	1	0	1	1	1	1	0	1	0	1	1	1	1	0	1
75	1	1	1	1	0	1	0	1	1	1	1	0	1	0	1	1	1	1	0	1
76	1	1	1	1	0	1	0	1	1	1	1	0	1	0	1	1	1	1	0	1
77	1	1	1	1	0	1	0	1	1	1	1	0	1	0	1	1	1	1	0	1
78	1	1	1	1	0	1	0	1	1	1	1	0	1	0	1	1	1	1	0	1
79	1	1	1	1	0	1	0	1	1	1	1	0	1	0	1	1	1	1	0	1
80	1	1	1	1	0	1	0	1	1	1	1	0	1	0	1	1	1	1	0	1
81	1	1	1	1	0	1	0	1	1	1	1	0	1	0	1	1	1	1	0	1
82	1	1	1	1	0	1	0	1	1	1	1	0	1	0	1	1	1	1	0	1
83	1	1	1	1	0	1	0	1	1	1	1	0	1	0	1	1	1	1	0	1
84	1	1	1	1	0	1	0	1	1	1	1	0	1	0	1	1	1	1	0	1
85	1	1	1	1	0	1	0	1	1	1	1	0	1	0	1	1	1	1	0	1
86	1	1	1	1	0	1	0	1	1	1	1	0	1	0	1	1	1	1	0	1
87	1	1	1	1	0	1	0	1	1	1	1	0	1	0	1	1	1	1	0	1
88	1	1	1	1	0	1	0	1	1	1	1	0	1	0	1	1	1	1	0	1
89	1	1	1	1	0	1	0	1	1	1	1	0	1	0	1	1	1	1	0	1
90	1	1	1	1	0	1	0	1	1	1	1	0	1	0	1	1	1	1	0	1
91	1	1	1	1	0	1	0	1	1	1	1	0	1	0	1	1	1	1	0	1
92	1	1	1	1	0	1	0	1	1	1	1	0	1	0	1	1	1	1	0	1
93	1	1	1	1	0	1	0	1	1	1	1	0	1	0	1	1	1	1	0	1
94	1	1	1	1	0	1	0	1	1	1	1	0	1	0	1	1	1	1	0	1
95	1	1	1	1	0	1	0	1	1	1	1	0	1	0	1	1	1	1	0	1
96	1	1	1	1	0	1	0	1	1	1	1	0	1	0	1	1	1	1	0	1
97	1	1	1	1	0	1	0	1	1	1	1	0	1	0	1	1	1	1	0	1
98	1	1	1	1	0	1	0	1	1	1	1	0	1	0	1	1	1	1	0	1
99	1	1	1	1	0	1	0	1	1	1	1	0	1	0	1	1	1	1	0	1
100	1	1	1	1	0	1	0	1	1	1	1	0	1	0	1	1	1	1	0	1
101	1	1	1	1	0	1	0	1	1	1	1	0	1	0	1	1	1	1	0	1
102	1	1	1	1	0	1	0	1	1	1	1	0	1	0	1	1	1	1	0	1
103	1	1	1	1	0	1	0	1	1	1	1	0	1	0	1	1	1	1	0	1
104	1	1	1	1	0	1	0	1	1	1	1	0	1	0	1	1	1	1	0	1
105	1	1	1	1	0	1	0	1	1	1	1	0	1	0	1	1	1	1	0	1
106	1	1	1	1	0	1	0	1	1	1	1	0	1	0	1	1	1	1	0	1
107	1	1	1	1	0	1	0	1	1	1	1	0	1	0	1	1	1	1	0	1
108	1	1	1	1	0	1	0	1	1	1	1	0	1	0	1	1	1	1	0	1
109	1	1	1	1	0	1	0	1	1	1	1	0	1	0	1	1	1	1	0	1
110	1	1	1	1	0	1	0	1	1	1	1	0	1	0	1	1	1	1	0	1
111	1	1	1	1	0	1	0	1	1	1	1	0	1	0	1	1	1	1	0	1
112	1	1	1	1	0	1	0	1	1	1	1	0	1	0	1	1	1	1	0	1
113	1	1	1	1	0	1	0	1	1	1	1	0	1	0	1	1	1	1	0	1
114	1	1	1	1	0	1	0	1	1	1	1	0	1	0	1	1	1	1	0	1
115	1	1	1	1	0	1	0	1	1	1	1	0	1	0	1	1	1	1	0	1
116	1	1	1	1	0	1	0	1	1	1	1	0	1	0	1	1	1	1	0	1
117	1	1	1	1	0	1	0	1	1	1	1	0	1	0	1	1	1	1	0	1
118	1	1	1	1	0	1	0	1	1	1	1	0	1	0	1	1	1	1	0	1
119	1	1	1	1	0	1	0	1	1	1	1	0	1	0	1	1	1	1	0	1
120	1	1	1	1	0	1	0	1	1	1	1	0	1	0	1	1	1	1	0	1
121	1	1	1	1	0	1	0	1	1	1	1	0	1	0	1	1	1	1	0	1
122	1	1	1	1	0	1	0	1	1	1	1	0	1	0	1	1	1	1	0	1
123	1	1	1	1	0	1	0	1	1	1	1	0	1	0	1	1	1	1	0	1
124	1	1	1	1	0	1	0	1	1	1	1	0	1	0	1	1	1	1	0	1
125	1	1	1	1	0	1	0	1	1	1	1	0	1	0	0	1	1	1	0	1
126	1	1	1	1	0	1	0	1	1	1	1	0	1	0	0	1	1	1	0	1
127	1	1	1	1	0	1	0	1	1	1	1	0	1	0	0	1	1	1	0	1
128	1	1	1	1	0	1	0	1	1	1	1	0	1	0	0	1	1	1	0	1
129	1	1	1	1	0	1	0	1	1	1	1	0	1	0	0	1	1	1	0	1
130	1	1	1	1	0	1	0	1	1	1	1	0	1	0	0	1	1	1	0	1
131	1	1	1	1	0	1	0	1	1	1	1	0	1	0	0	1	1	1	0	1
132	1	1	1	1	0	1	0	1	1	1	1	0	1	0	0	1	1	1	0	1
133	1	1	1	1	0	1	0	1	1	1	1	0	1	0	0	1	1	1	0	1
134	1	1	1	1	0	1	0	1	1	1	1	0	1	0	0	1	1	1	0	1
135	0	1	1	1	0	1	0	0	1	1	1	0	1	0	0	1	1	1	0	1
136	0	1	1	1	0	1	0	0	1	1	1	0	1	0	0	1	1	1	0	1
137	0	1	1	1	0	1	0	0	1	1	1	0	1	0	0	1	1	1	0	1
138	0	1	1	1	0	1	0	0	1	1	1	0	1	0	0	1	1	1	0	1
139	0	1	1	1	0	1	0	0	1	1	1	0	1	0	0	1	1	1	0	1
140	0	1	1	1	0	1	0	0	1	1	1	0	1	0	0	1	1	1	0	1
141	0	1	1	1	0	1	0	0	1	1	1	0	1	0	0	1	1	1	0	1
142	0	1	1	1	0	1	0	0	1	1	1	0	1	0	0	1	1	1	0	1
143	0	1	1	1	0	1	0	0	1	1	1	0	1	0	0	1	1	1	0	1
144	0	1	1	1	0	1	0	0	1	1	1	0	1	0	0	1	1	1	0	1
145	0	1	1	1	0	1	0	0	1	1	1	0	1	0	0	1	1	1	0	1
146	0	1	1	1	0	1	0	0	1	1	1	0	1	0	0	1	1	1	0	1
147	0	1	1	1	0	1	0	0	1	1	1	0	1	0	0	1	1	1	0	1
148	0	1	1	1	0	1	0	0	1	1	1	0	1	0	0	1	1	1	0	1
149	0	1	1	1	0	1	0	0	1	1	1	0	1	0	0	1	1	1	0	1
150	0	1	1	1	0	1	0	0	1	1	1	0	1	0	0	1	1	1	0	1
151	0	1	1	1	0	1	0	0	1	1	1	0	1	0	0	1	1	1	0	1
152	0	1	1	1	0	1	0	0	1	1	1	0	1	0	0	1	1	1	0	1
153	0	1	1	1	0	1	0	0	1	1	1	0	1	0	0	1	1	1	0	1
154	0	1	1	1	0	1	0	0	1	1	1	0	1	0	0	1	1	1	0	1
155	0	1	1	1	0	1	0	0	1	1	1	0	1	0	0	1	1	1	0	1
156	0	1	1	1	0	1	0	0	1	1	1	0	1	0	0	1	1	1	0	1
157	0	1	1	1	0	1	0	0	1	1	1	0	1	0	0	1	1	1	0	1
158	0	1	1	1	0	1	0	0	1	1	1	0	1	0	0	1	1	1	0	1
159	0	1	1	1	0	1	0	0	1	1	1	0	1	0	0	1	1	1	0	1
160	0	1	1	1	0	1	0	0	1	1	1	0	1	0	0	1	1	1	0	1
161	0	1	1	1	0	1	0	0	1	1	1	0	1	0	0	1	1	1	0	1
162	0	1	1	1	0	1	0	0	1	1	1	0	1	0	0	1	1	1	0	1
163	0	1	1	1	0	1	0	0	1	1	1	0	1	0	0	1	1	1	0	1
164	0	1	1	1	0	1	0	0	1	1	1	0	1	0	0	1	1	1	0	1
165	0	1	1	1	0	1	0	0	1	1	1	0	1	0	0	1	1	1	0	1
166	0	1	0	1	0	1	0	0	1	0	1	0	1	0	0	1	0	1	0	1
167	0	1	0	1	0	1	0	0	1	0	1	0	1	0	0	1	0	1	0	1
168	0	1	0	1	0	1	0	0	1	0	1	0	1	0	0	1	0	1	0	1
169	0	1	0	1	0	1	0	0	1	0	1	0	1	0	0	1	0	1	0	1
170	0	1	0	1	0	1	0	0	1	0	1	0	1	0	0	1	0	1	0	1
171	0	1	0	1	0	1	0	0	1	0	1	0	1	0	0	1	0	1	0	1
172	0	1	0	1	0	1	0	0	1	0	1	0	1	0	0	1	0	1	0	1
173	0	1	0	1	0	1	0	0	1	0	1	0	1	0	0	1	0	1	0	1
174	0	1	0	1	0	1	0	0	1	0	1	0	1	0	0	1	0	1	0	1
175	0	1	0	1	0	1	0	0	1	0	1	0	1	0	0	1	0	1	0	1
176	0	1	0	1	0	1	0	0	1	0	1	0	1	0	0	1	0	1	0	1
177	0	1	0	1	0	1	0	0	1	0	1	0	1	0	0	1	0	1	0	1
178	0	1	0	1	0	1	0	0	1	0	1	0	1	0	0	1	0	1	0	1
179	0	1	0	1	0	1	0	0	1	0	1	0	1	0	0	1	0	1	0	1
180	0	1	0	1	0	1	0	0	1	0	1	0	1	0	0	1	0	1	0	1
181	0	1	0	1	0	1	0	0	1	0	1	0	1	0	0	1	0	1	0	1
182	0	1	0	1	0	1	0	0	1	0	1	0	1	0	0	1	0	1	0	1
183	0	1	0	1	0	1	0	0	1	0	1	0	1	0	0	1	0	1	0	1
184	0	1	0	1	0	1	0	0	1	0	1	0	1	0	0	1	0	1	0	1
185	0	1	0	1	0	1	0	0	1	0	1	0	1	0	0	1	0	1	0	1
186	0	1	0	1	0	1	0	0	1	0	1	0	1	0	0	1	0	1	0	1
187	0	1	0	1	0	1	0	0	1	0	1	0	1	0	0	1	0	1	0	1
188	0	1	0	1	0	1	0	0	1	0	1	0	1	0	0	1	0	1	0	1
189	0	1	0	1	0	1	0	0	1	0	1	0	1	0	0	1	0	1	0	1
190	0	1	0	1	0	1	0	0	1	0	1	0	1	0	0	1	0	1	0	1
191	0	1	0	1	0	1	0	0	1	0	1	0	1	0	0	1	0	1	0	1
192	0	1	0	1	0	1	0	0	1	0	1	0	1	0	0	1	0	1	0	1
193	0	1	0	1	0	1	0	0	1	0	1	0	1	0	0	1	0	1	0	1
194	0	1	0	1	0	1	0	0	1	0	1	0	1	0	0	1	0	1	0	1
195	0	1	0	1	0	1	0	0	1	0	1	0	1	0	0	1	0	1	0	1
196	0	1	0	1	0	1	0	0	1	0	1	0	1	0	0	1	0	1	0	1
197	0	1	0	1	0	1	0	0	1	0	1	0	1	0	0	1	0	1	0	1
198	0	1	0	1	0	1	0	0	1	0	1	0	1	0	0	1	0	1	0	1
199	0	1	0	1	0	1	0	0	1	0	1	0	1	0	0	1	0	1	0	1
200	0	1	0	1	0	1	0	0	1	0	1	0	1	0	0	1	0	1	0	1
201	0	1	0	1	0	1	0	0	1	0	1	0	1	0	0	1	0	1	0	1
202	0	1	0	1	0	1	0	0	1	0	1	0	1	0	0	1	0	1	0	1
203	0	1	0	1	0	1	0	0	1	0	1	0	1	0	0	1	0	1	0	1
204	0	0	0	1	0	1	0	0	0	0	1	0	1	0	0	0	0	1	0	1
205	0	0	0	1	0	1	0	0	0	0	1	0	1	0	0	0	0	1	0	1
206	0	0	0	1	0	1	0	0	0	0	1	0	1	0	0	0	0	1	0	1
207	0	0	0	1	0	1	0	0	0	0	1	0	1	0	0	0	0	1	0	1
208	0	0	0	1	0	1	0	0	0	0	1	0	1	0	0	0	0	1	0	1
209	0	0	0	1	0	1	0	0	0	0	1	0	1	0	0	0	0	1	0	1
210	0	0	0	1	0	1	0	0	0	0	1	0	1	0	0	0	0	1	0	1
211	0	0	0	1	0	1	0	0	0	0	1	0	1	0	0	0	0	1	0	1
212	0	0	0	1	0	1	0	0	0	0	1	0	1	0	0	0	0	1	0	1
213	0	0	0	1	0	1	0	0	0	0	1	0	1	0	0	0	0	1	0	1
214	0	0	0	1	0	1	0	0	0	0	1	0	1	0	0	0	0	1	0	1
215	0	0	0	1	0	1	0	0	0	0	1	0	1	0	0	0	0	1	0	1
216	0	0	0	1	0	1	0	0	0	0	1	0	1	0	0	0	0	1	0	1
217	0	0	0	1	0	1	0	0	0	0	1	0	1	0	0	0	0	1	0	1
218	0	0	0	1	0	1	0	0	0	0	1	0	1	0	0	0	0	1	0	1
219	0	0	0	1	0	1	0	0	0	0	1	0	1	0	0	0	0	1	0	1
220	0	0	0	1	0	1	0	0	0	0	1	0	1	0	0	0	0	1	0	1
221	0	0	0	1	0	1	0	0	0	0	1	0	1	0	0	0	0	1	0	1
222	0	0	0	1	0	1	0	0	0	0	1	0	1	0	0	0	0	1	0	1
223	0	0	0	1	0	1	0	0	0	0	1	0	1	0	0	0	0	1	0	1
224	0	0	0	1	0	1	0	0	0	0	1	0	1	0	0	0	0	1	0	1
225	0	0	0	1	0	1	0	0	0	0	1	0	1	0	0	0	0	1	0	1
226	0	0	0	1	0	1	0	0	0	0	1	0	1	0	0	0	0	1	0	1
227	0	0	0	1	0	1	0	0	0	0	1	0	1	0	0	0	0	1	0	1
228	0	0	0	1	0	1	0	0	0	0	1	0	1	0	0	0	0	1	0	1
229	0	0	0	1	0	1	0	0	0	0	1	0	1	0	0	0	0	1	0	1
230	0	0	0	1	0	1	0	0	0	0	1	0	1	0	0	0	0	1	0	1
231	0	0	0	1	0	1	0	0	0	0	1	0	1	0	0	0	0	1	0	1
232	0	0	0	1	0	1	0	0	0	0	1	0	1	0	0	0	0	1	0	1
233	0	0	0	1	0	1	0	0	0	0	1	0	1	0	0	0	0	1	0	1
234	0	0	0	1	0	1	0	0	0	0	1	0	1	0	0	0	0	1	0	1
235	0	0	0	1	0	1	0	0	0	0	1	0	1	0	0	0	0	1	0	1
236	0	0	0	1	0	1	0	0	0	0	1	0	1	0	0	0	0	1	0	1
237	0	0	0	1	0	1	0	0	0	0	1	0	1	0	0	0	0	1	0	1
238	0	0	0	1	0	1	0	0	0	0	1	0	1	0	0	0	0	1	0	1
239	0	0	0	1	0	1	0	0	0	0	1	0	1	0	0	0	0	1	0	1
240	0	0	0	1	0	1	0	0	0	0	1	0	1	0	0	0	0	1	0	1
241	0	0	0	1	0	1	0	0	0	0	1	0	1	0	0	0	0	1	0	1
242	0	0	0	1	0	1	0	0	0	0	1	0	1	0	0	0	0	1	0	1
243	0	0	0	1	0	1	0	0	0	0	1	0	1	0	0	0	0	1	0	1
244	0	0	0	1	0	1	0	0	0	0	1	0	1	0	0	0	0	1	0	1
245	0	0	0	1	0	1	0	0	0	0	1	0	1	0	0	0	0	1	0	1
246	0	0	0	1	0	1	0	0	0	0	1	0	1	0	0	0	0	1	0	1
247	0	0	0	1	0	1	0	0	0	0	1	0	1	0	0	0	0	1	0	1
248	0	0	0	1	0	1	0	0	0	0	1	0	1	0	0	0	0	1	0	1
249	0	0	0	1	0	1	0	0	0	0	1	0	1	0	0	0	0	1	0	1
250	0	0	0	1	0	1	0	0	0	0	1	0	1	0	0	0	0	1	0	1
251	0	0	0	1	0	1	0	0	0	0	1	0	1	0	0	0	0	1	0	1
252	0	0	0	1	0	1	0	0	0	0	1	0	1	0	0	0	0	1	0	1
253	0	0	0	1	0	1	0	0	0	0	1	0	1	0	0	0	0	1	0	1
254	0	0	0	1	0	1	0	0	0	0	1	0	1	0	0	0	0	1	0	1
255	0	0	0	1	0	1	0	0	0	0	1	0	1	0	0	0	0	1	0	1
256	0	0	0	1	0	1	0	0	0	0	1	0	1	0	0	0	0	1	0	1
257	0	0	0	1	0	1	0	0	0	0	1	0	1	0	0	0	0	1	0	1
258	0	0	0	1	0	1	0	0	0	0	1	0	1	0	0	0	0	1	0	1
259	0	0	0	1	0	1	0	0	0	0	1	0	1	0	0	0	0	1	0	1
260	0	0	0	1	0	1	0	0	0	0	1	0	1	0	0	0	0	1	0	1
261	0	0	0	1	0	1	0	0	0	0	1	0	1	0	0	0	0	1	0	1
262	0	0	0	1	0	1	0	0	0	0	1	0	1	0	0	0	0	1	0	1
263	0	0	0	1	0	1	0	0	0	0	1	0	1	0	0	0	0	1	0	1
264	0	0	0	1	0	1	0	0	0	0	1	0	1	0	0	0	0	1	0	1
265	0	0	0	1	0	1	0	0	0	0	1	0	1	0	0	0	0	1	0	1
266	0	0	0	1	0	1	0	0	0	0	1	0	1	0	0	0	0	1	0	1
267	0	0	0	1	0	1	0	0	0	0	1	0	1	0	0	0	0	1	0	1
268	0	0	0	1	0	1	0	0	0	0	1	0	1	0	0	0	0	1	0	1
269	0	0	0	1	0	0	0	0	0	0	1	0	0	0	0	0	0	1	0	0
270	0	0	0	1	0	0	0	0	0	0	1	0	0	0	0	0	0	1	0	0
271	0	0	0	1	0	0	0	0	0	0	1	0	0	0	0	0	0	1	0	0
272	0	0	0	1	0	0	0	0	0	0	1	0	0	0	0	0	0	1	0	0
273	0	0	0	1	0	0	0	0	0	0	1	0	0	0	0	0	0	1	0	0
274	0	0	0	1	0	0	0	0	0	0	1	0	0	0	0	0	0	1	0	0
275	0	0	0	1	0	0	0	0	0	0	1	0	0	0	0	0	0	1	0	0
276	0	0	0	1	0	0	0	0	0	0	1	0	0	0	0	0	0	1	0	0
277	0	0	0	1	0	0	0	0	0	0	1	0	0	0	0	0	0	1	0	0
278	0	0	0	1	0	0	0	0	0	0	1	0	0	0	0	0	0	1	0	0
279	0	0	0	1	0	0	0	0	0	0	1	0	0	0	0	0	0	1	0	0
280	0	0	0	1	0	0	0	0	0	0	1	0	0	0	0	0	0	1	0	0
281	0	0	0	1	0	0	0	0	0	0	1	0	0	0	0	0	0	1	0	0
282	0	0	0	1	0	0	0	0	0	0	1	0	0	0	0	0	0	1	0	0
283	0	0	0	1	0	0	0	0	0	0	1	0	0	0	0	0	0	1	0	0
284	0	0	0	1	0	0	0	0	0	0	1	0	0	0	0	0	0	1	0	0
285	0	0	0	1	0	0	0	0	0	0	1	0	0	0	0	0	0	1	0	0
286	0	0	0	1	0	0	0	0	0	0	1	0	0	0	0	0	0	1	0	0
287	0	0	0	1	0	0	0	0	0	0	1	0	0	0	0	0	0	1	0	0
288	0	0	0	1	0	0	0	0	0	0	1	0	0	0	0	0	0	1	0	0
289	0	0	0	1	0	0	0	0	0	0	1	0	0	0	0	0	0	1	0	0
290	0	0	0	1	0	0	0	0	0	0	1	0	0	0	0	0	0	1	0	0
291	0	0	0	1	0	0	0	0	0	0	1	0	0	0	0	0	0	1	0	0
292	0	0	0	1	0	0	0	0	0	0	1	0	0	0	0	0	0	1	0	0
293	0	0	0	1	0	0	0	0	0	0	1	0	0	0	0	0	0	1	0	0
294	0	0	0	1	0	0	0	0	0	0	1	0	0	0	0	0	0	1	0	0
295	0	0	0	1	0	0	0	0	0	0	1	0	0	0	0	0	0	1	0	0
296	0	0	0	1	0	0	0	0	0	0	1	0	0	0	0	0	0	1	0	0
297	0	0	0	1	0	0	0	0	0	0	1	0	0	0	0	0	0	1	0	0
298	0	0	0	1	0	0	0	0	0	0	1	0	0	0	0	0	0	1	0	0
299	0	0	0	1	0	0	0	0	0	0	1	0	0	0	0	0	0	1	0	0
300	0	0	0	1	0	0	0	0	0	0	1	0	0	0	0	0	0	1	0	0
301	0	0	0	1	0	0	0	0	0	0	1	0	0	0	0	0	0	1	0	0
302	0	0	0	1	0	0	0	0	0	0	1	0	0	0	0	0	0	1	0	0
303	0	0	0	1	0	0	0	0	0	0	1	0	0	0	0	0	0	1	0	0
304	0	0	0	1	0	0	0	0	0	0	1	0	0	0	0	0	0	1	0	0
305	0	0	0	1	0	0	0	0	0	0	1	0	0	0	0	0	0	1	0	0
306	0	0	0	1	0	0	0	0	0	0	1	0	0	0	0	0	0	1	0	0
307	0	0	0	1	0	0	0	0	0	0	1	0	0	0	0	0	0	1	0	0
308	0	0	0	1	0	0	0	0	0	0	1	0	0	0	0	0	0	1	0	0
309	0	0	0	1	0	0	0	0	0	0	1	0	0	0	0	0	0	1	0	0
310	0	0	0	1	0	0	0	0	0	0	1	0	0	0	0	0	0	1	0	0
311	0	0	0	1	0	0	0	0	0	0	1	0	0	0	0	0	0	1	0	0
312	0	0	0	0	0	0	0	0	0	0	0	0	0	0	0	0	0	0	0	0
313	0	0	0	0	0	0	0	0	0	0	0	0	0	0	0	0	0	0	0	0
314	0	0	0	0	0	0	0	0	0	0	0	0	0	0	0	0	0	0	0	0
315	0	0	0	0	0	0	0	0	0	0	0	0	0	0	0	0	0	0	0	0
316	0	0	0	0	0	0	0	0	0	0	0	0	0	0	0	0	0	0	0	0
317	0	0	0	0	0	0	0	0	0	0	0	0	0	0	0	0	0	0	0	0
318	0	0	0	0	0	0	0	0	0	0	0	0	0	0	0	0	0	0	0	0
319	0	0	0	0	0	0	0	0	0	0	0	0	0	0	0	0	0	0	0	0
320	0	0	0	0	0	0	0	0	0	0	0	0	0	0	0	0	0	0	0	0
321	0	0	0	0	0	0	0	0	0	0	0	0	0	0	0	0	0	0	0	0
322	0	0	0	0	0	0	0	0	0	0	0	0	0	0	0	0	0	0	0	0
323	0	0	0	0	0	0	0	0	0	0	0	0	0	0	0	0	0	0	0	0
324	0	0	0	0	0	0	0	0	0	0	0	0	0	0	0	0	0	0	0	0
325	0	0	0	0	0	0	0	0	0	0	0	0	0	0	0	0	0	0	0	0
326	0	0	0	0	0	0	0	0	0	0	0	0	0	0	0	0	0	0	0	0
327	0	0	0	0	0	0	0	0	0	0	0	0	0	0	0	0	0	0	0	0
328	0	0	0	0	0	0	0	0	0	0	0	0	0	0	0	0	0	0	0	0
329	0	0	0	0	0	0	0	0	0	0	0	0	0	0	0	0	0	0	0	0
330	0	0	0	0	0	0	0	0	0	0	0	0	0	0	0	0	0	0	0	0
331	0	0	0	0	0	0	0	0	0	0	0	0	0	0	0	0	0	0	0	0
332	0	0	0	0	0	0	0	0	0	0	0	0	0	0	0	0	0	0	0	0
333	0	0	0	0	0	0	0	0	0	0	0	0	0	0	0	0	0	0	0	0
334	0	0	0	0	0	0	0	0	0	0	0	0	0	0	0	0	0	0	0	0
335	0	0	0	0	0	0	0	0	0	0	0	0	0	0	0	0	0	0	0	0
336	0	0	0	0	0	0	0	0	0	0	0	0	0	0	0	0	0	0	0	0
337	0	0	0	0	0	0	0	0	0	0	0	0	0	0	0	0	0	0	0	0
338	0	0	0	0	0	0	0	0	0	0	0	0	0	0	0	0	0	0	0	0
339	0	0	0	0	0	0	0	0	0	0	0	0	0	0	0	0	0	0	0	0
340	0	0	0	0	0	0	0	0	0	0	0	0	0	0	0	0	0	0	0	0

## Sheet: Questionnaires and codes
		TAM
		TAM1	The ‘SmartCaregivers’ Mobile application helps you receive health information and updates quickly.
		TAM2	The ‘SmartCaregivers’ Mobile application helps you receive accurate and reliable health information
		TAM3	The ‘SmartCaregivers’ Mobile application is beneficial for decision-making in planning care for dependent individuals in the community.
		TAM4	The ‘SmartCaregivers’ Mobile application can improve work efficiency.
		TAM5	The ‘SmartCaregivers’ Mobile application helps in coordination between internal and external organizations.
		TAM6	The SmartCaregivers’ Mobile application has easy steps for accessing information.
		TAM7	The SmartCaregivers’ Mobile application makes caregiving tasks for dependent individuals more convenient and quicker.
		TAM8	The SmartCaregivers’ Mobile application makes it easier to process and utilize data from the health service database.
		TAM9	The SmartCaregivers’ Mobile application is easily accessible and convenient to use on mobile devices.
		TAM10	The SmartCaregivers’ Mobile application improves the accuracy of analysing the locations of dependent individuals.
		TAM11	Caregivers are interested in using the SmartCaregivers’ mobile application for developing other work areas.
		TAM12	The SmartCaregivers’ mobile application makes caregivers want to use it again in the future.
		TAM13	The SmartCaregivers’ mobile application can be practically implemented in their work.
		TAM14	Caregivers believe the SmartCaregivers’ mobile application is important for integration with the health service system.
		TAM15	Caregivers had been willing to use the SmartCaregivers’ mobile application in their current tasks.
		TAM16	Caregivers intended to use the SmartCaregivers’ mobile application to assist in planning and implementing work processes for the development of ongoing care services for dependent individuals.
		TAM17	Caregivers intended to use the SmartCaregivers’ mobile application to analyse health data to assist in caregiving for dependent individuals.
		TAM18	Caregivers intended to use the SmartCaregivers’ mobile application to manage the database system for developing the health service system for dependent individuals.
		TAM19	Caregivers used the SmartCaregivers’ mobile application voluntarily to assist in caregiving for dependent individuals under their responsibility.
		TAM20	Using the SmartCaregivers’ mobile application increases their workload.
		TAM21	Caregivers were confident in using the SmartCaregivers’ mobile application to assist in caregiving operations for dependent individuals.
		TAM22	Caregivers have knowledge of using various menus in the SmartCaregivers’ mobile application.
		TAM23	Caregivers could comprehensively access all menus within the application.
		TAM24	Caregivers used the SmartCaregivers’ mobile application to analyse health situations for planning care for dependent individuals.
		TAM25	Caregivers used the SmartCaregivers’ mobile application to forecast future health trends of dependent individuals.
		TAM26	Caregivers though the SmartCaregivers’ mobile application has appropriate functions.
		TAM27	Caregivers though SmartCaregivers’ mobile the application is easy to use.
		TAM28	Caregivers though the SmartCaregivers’ mobile application has a good structural system.
		TAM29	Caregivers though the SmartCaregivers’ mobile application has a wide variety of functions.
		Answer
		1	TRUE
		0	FALSE
		Codes		Codes	Codes
		Gender		Status	Education level
		1 = Male		1 = Single	1 = No formal education
		2 = Female		2 = Married	2 = Primary education
				3 = Divorced/Widowed	3 = Secondary education
				4 = Separate	4= Diploma
					5 =Bachelor's degree
					6= Higher than a bachelor's degree
